# Supplementary material for: Proteomics and human microchips identify Thrombospondin-1 as a potential biomarker for calciphylaxis stem cell therapy
Source: iScience. 2026 Jun 19;29(7):116388. doi: 10.1016/j.isci.2026.116388 (PMC13315452; doi:10.1016/j.isci.2026.116388)
Supplement: Table S1. Description of hAMSC treatment procedures for nine CUA patients [file mmc2.xlsx]

## Sheet: Legend
Supplementary Table S1. Description of hAMSC treatment procedures for nine CUA patients. hAMSCs were administered intravenously to the patient at a dosage of 1.0 × 106 cells/kg body weight, combined with local intramuscular injection along the wound edge (2.0 × 104 cells/cm2) and external application of the cell culture supernatants on wound surface. Abbreviations: hAMSC, human amniotic-derived m…

## Sheet: CUA patient 1 
CUA Patient 1 hAMSC Treatment Procedure
2018-09-17	IVD
2018-09-21	IM
2018-09-24	IVD
2018-09-26	IM
2018-10-01	IVD+IM
2018-10-08	IVD+IM
2018-10-19	IVD+IM
2018-10-26	IM
2018-11-01	IVD+IM
2018-11-16	IVD+IM
2018-12-19	IVD+IM
2019-01-09	IVD+IM
2019-01-25	IVD+IM
2019-07-26	IVD
2019-09-10	IM

## Sheet: CUA patient 2
CUA Patient 2 hAMSC Treatment Procedure
2020-01-17	IVD
2020-01-22	IM

## Sheet: CUA patient 3 
CUA Patient 3 hAMSC Treatment Procedure
2020-09-22	IVD
2020-09-27	IVD+IM
2020-10-23	IVD+IM
2020-10-30	IVD+IM
2020-11-20	IVD+IM
2020-12-11	IVD+IM
2021-06-25	IVD+IM
2021-07-02	IVD+IM
2021-09-14	IVD+IM
2021-09-22	IVD+IM
2021-11-12	IVD+IM
2021-11-26	IVD+IM

## Sheet: CUA patient 4 
CUA Patient 4 hAMSC Treatment Procedure
2023-04-17	IVD+IM
2023-04-24	IVD+IM
2023-05-05	IVD+IM
2023-05-18	IVD+IM
2023-06-07	IVD+IM
2023-06-15	IVD+IM
2023-06-30	IVD+IM
2023-08-23	IVD+IM
2023-10-13	IVD+IM
2023-11-03	IVD+IM
2024-01-26	IVD+IM
2024-07-12	IVD+IM
2024-07-19	IVD+IM
2024-08-15	IVD+IM
2024-08-30	IVD+IM
2024-09-09	IVD+IM
2024-09-27	IVD+IM
2024-12-13	IVD+IM
2025-03-31	IVD+IM
2025-07-29	IVD+IM

## Sheet: CUA patient 5 
CUA Patient 5 hAMSC Treatment Procedure
2023-09-22	IVD+IM

## Sheet: CUA patient 6
CUA Patient 6 hAMSC Treatment Procedure
2023-12-21	IVD+IM
2024-01-26	IVD+IM
2024-03-08	IVD+IM
2024-04-19	IVD+IM
2024-08-15	IVD+IM
2024-09-27	IVD+IM
2024-11-04	IVD+IM
2024-12-13	IVD+IM
2024-12-20	IVD+IM
2025-02-28	IVD+IM
2025-07-29	IVD+IM

## Sheet: CUA patient 8
CUA Patient 8 hAMSC Treatment Procedure
2024-03-29	IVD+IM
2024-04-02	IVD+IM
2024-04-08	IVD+IM
2024-04-29	IVD+IM
2024-05-07	IVD+IM

## Sheet: CUA patient 9
CUA Patient 9 hAMSC Treatment Procedure
2024-04-02	IVD+IM
2024-04-08	IVD+IM
2024-04-26	IVD+IM
2024-05-07	IVD+IM
2024-05-31	IVD+IM

## Sheet: CUA patient 11
CUA Patient 11 hAMSC Treatment Procedure
2025-01-26	IVD+IM
2025-02-03	IVD+IM
2025-02-28	IVD+IM
2025-04-30	IVD+IM
