# Supplementary material for: Proteomics and human microchips identify Thrombospondin-1 as a potential biomarker for calciphylaxis stem cell therapy
Source: iScience. 2026 Jun 19;29(7):116388. doi: 10.1016/j.isci.2026.116388 (PMC13315452; doi:10.1016/j.isci.2026.116388)
Supplement: Table S7. Proteomic matrix of human aortic endothelial cells stimulated by CUA serum and CUA serum with LSKL [file mmc8.xlsx]

## Sheet: Legend
Supplementary Table S7. Proteomic matrix of human aortic endothelial cells stimulated by CUA serum and CUA serum with LSKL. Abbreviations: CUA, calcific uremic arteriolopathy; LSKL, Leu-Ser-Lys-Leu-NH2.

## Sheet: Protein_Matrix
Accession	Abundances (Grouped): F1_128N	Abundances (Grouped): F1_128C	Abundances (Grouped): F1_129N	Abundances (Grouped): F1_129C	Abundances (Grouped): F1_130N	Abundances (Grouped): F1_130C	Abundances (Grouped): F1_132C	Abundances (Grouped): F1_133N	Abundances (Grouped): F1_133C	Abundances (Grouped): F1_134N
Sample.Name	CUA_P1	CUA_P2	CUA_P3	CUA_LSKL_P2	CUA_LSKL_P1	CUA_LSKL_P3	CUA_P1_rep	CUA_P2_rep	CUA_P3_rep	CUA_LSKL_P3_rep
Label	CUA	CUA	CUA	CUA-LSKL	CUA-LSKL	CUA-LSKL	CUA	CUA	CUA	CUA-LSKL
Q09666_AHNAK	100.3	95	102.8	94.3	108.2	102.2	99.8	94.9	102.3	103.1
Q15149_PLEC	97.1	99.6	100.6	95.8	101.6	101.1	97.8	99.4	101.2	101.3
P35579_MYH9	98.8	100.4	104.8	96.3	94.7	103.2	97.6	99.7	105.2	102.8
Q14204_DYNC1H1	104.1	99.6	98.5	95.8	94.8	97.9	105.6	99.9	98.5	97.5
Q13813_SPTAN1	99.9	96.7	101.2	94.6	107.8	102.2	100.2	96.1	101.8	102.5
Q9UPN3_MACF1	105.5	96.4	103.7	89.2	95.5	98.2	104.2	96.9	103.6	98.5
O75369_FLNB	96.3	99	102.8	96.3	100.5	100.2	97.4	98.4	103	100.4
P21333_FLNA	98.5	98.2	101.4	100.4	99.4	102.4	99.9	97.8	102.3	103.4
Q01082_SPTBN1	98.7	98.1	103	95.7	103.2	102.5	98.6	98.6	103.4	103.6
P35580_MYH10	100.3	104	106.1	95.4	92.7	100.9	98.3	102.4	105.9	101.2
Q9Y490_TLN1	104.3	99.1	100.5	98	103.3	99.1	103.3	98.6	99.1	98.8
Q02952_AKAP12	91.8	101.2	100.5	106.6	105.1	100.4	91.3	100.6	100.5	100
Q00610_CLTC	98.5	97.6	101.7	99.2	101.2	103.4	100	97.7	102.7	104.8
P78527_PRKDC	99.2	108	104	102	85.2	96.2	98.9	107	104.4	95.4
Q8IVF2_AHNAK2	110	89.4	98.7	87.6	104.2	95.1	110.1	89.6	99.5	95.4
P49327_FASN	101	104.9	97	105.5	94.2	100.2	101.1	104.5	97.1	100.5
Q14980_NUMA1	94.2	98.8	99.5	109	104.4	103.6	94.1	98.4	100.3	102.7
P12270_TPR	96.3	98.4	101.2	103.5	101.1	102.7	95.4	97.8	101.2	101.8
Q8WXH0_SYNE2	109.8	102.4	107.3	100.8	88.7	96.3	106.9	102.5	106.1	94
O43707_ACTN4	104.6	96.7	102.2	88.2	100.9	98.3	104.1	96.7	101.5	98.7
P12814_ACTN1	98.1	97.8	103	99.4	96.5	102.2	101	98.1	102.1	100.8
P46013_MKI67	97.7	110.4	98.1	105.7	86.1	96.4	95.9	109.3	96.7	94.9
P18206_VCL	110.1	93.5	99.1	86.2	102.6	94.4	108.9	93	98.7	94
P46821_MAP1B	92.3	104	101.1	104.8	89.3	104.2	97.7	106	104.3	106
P46940_IQGAP1	99.4	107.8	105.5	97.3	89	100.2	99.2	107.6	106.8	99.6
Q86UP2_KTN1	95.3	110.4	102.7	108.8	78.5	101.4	94.5	109.1	102.5	98.9
Q92616_NA	105.9	98.5	99.4	95	97	102.1	103.7	97.6	98.1	101.6
Q9NZM1_MYOF	102.1	97.9	103.2	97.8	94.2	102.7	101.7	97.2	103	103.5
Q6P2Q9_PRPF8	98.7	103.9	95.9	103.8	98	95	99.7	103.9	95.2	94.4
P07900_HSP90AA1	98.2	100.1	98.6	101.7	100	100.8	99.4	100.2	99.9	101.4
Q7Z6Z7_HUWE1	106.5	94.1	99	93.9	108.8	100.4	104.7	94.4	97.7	97.6
P42704_LRPPRC	102.2	91.7	96.7	95.2	107.3	98.9	105	92	96.9	99.8
P11021_HSPA5	89.5	93.6	97.4	104.5	98.1	106.5	88.8	94.1	98.2	107.5
Q14789_GOLGB1	101.4	98.1	100.1	99.8	109.1	97.6	99.7	96.7	98.8	96.3
P52272_HNRNPM	96.4	97.7	99	110.4	101.5	103	95.6	98.1	100.7	102.1
P08238_HSP90AB1	98.4	98.5	97.6	100.3	103	102	100.4	99.5	98.6	102.6
P08670_VIM	90.9	99.5	110.2	93.5	89.6	108.8	89.9	99.7	111.6	109.7
P07814_EPRS1	100.1	96.4	98.5	99.5	105	100.1	101.7	96.2	98.5	100
P34932_HSPA4	100	96.5	98.1	101.5	103.3	99.8	100.8	97.3	97.9	100.8
Q5T4S7_UBR4	100.1	99.7	100.3	100.6	101.6	101.7	98.9	100.4	100.8	102.4
P10809_HSPD1	94.2	98.1	97.4	111.2	103.5	103.1	90.8	96.4	96.2	102.5
Q14152_EIF3A	106.5	95.7	91.2	95.4	111	96.4	104.2	96.1	90.5	96.6
Q13435_SF3B2	93.7	100.1	98.4	101.8	98.8	104.4	92.6	100	98.9	104.7
P55072_VCP	98.9	98.4	99.4	100.1	103.3	102.2	98.6	97.7	100.5	102.9
P13667_PDIA4	91	101.7	104.1	100	87.6	101.8	93.9	101.6	105.5	101.9
P04406_GAPDH	99.4	98.6	107	90.1	95.1	112.8	97.5	98.6	107	114.5
P49792_RANBP2	103.1	94.3	99.9	93.4	103.2	98.6	99.4	92.8	100	98
P49321_NASP	101.4	94.9	96	108	109.3	99.8	101.6	94.6	95.6	97.8
P15924_DSP	103.1	100.4	99.9	97.5	99.4	96.2	101.8	104.1	100.3	96.7
O75643_SNRNP200	99.1	99	97.5	105.7	103.1	101.5	96.5	98.9	96.5	101.6
P14618_PKM	102.8	99.4	106.2	99.1	98.6	102.5	102.1	99.4	106.4	102.6
Q14839_CHD4	97.5	105	103.1	104.6	89.2	99.3	96.7	105.2	103.5	98.8
P04114_APOB	73.5	86.2	105.9	93.5	83	144.4	72.4	87.3	109.3	148
P14625_HSP90B1	89.4	104.2	103	104.2	86.2	101	90.1	103.9	103.9	101.2
P11388_TOP2A	86.2	126	101.5	116.7	66.5	95.2	85	126.2	102	93.8
Q14008_CKAP5	102.1	104.1	101.6	97	94.5	99.2	100.7	103.7	100.4	98.9
Q04637_EIF4G1	100.2	99.8	96.5	97.7	102.1	100.7	99.7	99.5	96.1	101.5
P22314_UBA1	98.4	100.5	101.4	101.9	100.1	104	100.4	100.1	103.1	105.2
P11142_HSPA8	97.2	100.3	97.9	105	101.3	101.1	98	99.8	98.3	101.2
P20700_LMNB1	91.7	102.3	104.8	104.3	96.4	100.6	91.7	101.7	105.9	100.3
P02545_LMNA	90.1	104.2	104.6	107.7	95.7	99.7	90.7	103.7	106.2	97.5
Q14697_GANAB	93.3	102.1	105.8	99.9	88.7	104.9	94.1	102.6	108.1	106
Q9P2E9_RRBP1	87.6	112.4	105	107.8	82.3	105.5	87	111.7	105.9	103.6
Q08211_DHX9	94.7	100.8	102.5	104.4	97	101.2	96	101.6	103.7	101.4
P49368_CCT3	102.6	97.8	100.1	105.4	102.9	102.5	102.9	97.9	100.1	101.4
P48643_CCT5	105.2	96.1	97	101.6	110	96.1	104	94.8	96.4	96.8
P53396_ACLY	100	102.3	98.8	101.4	99.1	100	99.4	102.3	98	99.7
Q13085_ACACA	104	99.4	99.4	97.3	99.2	98.9	102.9	99.2	98.9	98.3
P26038_MSN	97.6	102.8	100.2	95.7	98.8	97.4	97	102.3	101.1	97.5
Q9NU22_MDN1	103.1	102.1	98.6	98.8	92.3	96.5	100.6	101.6	98.5	96.2
P04264_KRT1	103.6	122.3	81.7	88	81.9	55.7	129.3	122.5	67.9	57.4
P49588_AARS1	103	94.6	93.6	94.5	108.1	94.3	102.8	93.2	93.8	93.8
P30622_CLIP1	106	95.3	98.2	94.8	106.3	101.7	99.7	93.8	97	100.4
P09874_PARP1	90.3	109.3	105.7	101.8	80.2	102.8	90.2	109.5	107.7	102.8
Q9Y4L1_HYOU1	89.2	99.3	103.6	111.4	87.6	108.8	90	99.7	104	108.2
P11216_PYGB	106	99	99.9	96.7	98.5	100.3	104.9	99.6	98.6	99.8
Q99996_AKAP9	102.7	97.8	96.7	102.7	109.1	100.5	99.3	97.2	96.4	100.2
P13639_EEF2	99.3	93.3	97.6	92.7	108	102.6	104.6	95.5	98.7	104.6
P07237_P4HB	87.1	107.5	106.7	105.2	82.5	107.8	84.4	106.5	107.3	106.7
P11586_NA	104.2	96.1	97.6	99.5	99.7	98.7	106.1	96.5	97.9	99.2
P06737_PYGL	102.5	101.1	99.2	99.2	97.7	98.3	103.3	101.2	100	98.8
P62258_YWHAE	101.4	98.2	102.6	90.1	103.2	100.5	101.7	98.3	102.6	100.8
P27708_CAD	101.2	122	92.6	91.6	99.7	92.4	100.4	120.5	90.2	93.3
P06733_ENO1	100.2	97.9	103	98.6	100.7	100.1	101.6	98.6	103.6	101.7
Q08J23_NSUN2	96.9	95.9	98.5	101.3	102.1	100	99.1	95.6	98.8	100.1
Q92945_KHSRP	94.6	97.3	100.8	100.7	97.9	102.2	98.6	98.5	101.9	103.6
Q14764_MVP	102.5	97.1	104.9	90.4	91.3	96.5	103.6	97.2	107.5	96.2
P46939_UTRN	100.5	101.1	103.4	97.8	101.5	101.9	99.8	101.2	104.5	101
O95347_SMC2	106.7	98	98	95.2	106.2	94	106.6	97	96.9	94.5
P48634_PRRC2A	99.7	100.8	96.3	106.8	100.8	100	96	101.2	97	102.1
P78371_CCT2	102.2	95.7	95.7	101.4	106.4	97.9	103.9	95.6	95.6	99
P12956_XRCC6	96.8	103.6	104.2	98.4	90.1	102.8	96	102.8	105.6	102.5
Q7KZF4_SND1	97.3	99.8	101.4	93.6	96.9	102.6	100	99.8	102	104.6
Q14203_DCTN1	105.7	99.2	98.6	99.3	103.6	95.3	104.8	98.6	99.3	95.1
Q9UQE7_SMC3	97.9	99.7	99.8	101.4	105.1	94.6	100.8	98.9	99.9	94.3
P50991_CCT4	103.9	96.4	99.8	103.6	102.9	102.6	103	96.5	99.6	103.8
Q03001_DST	104.6	104.1	97.4	108.6	98.4	94	102.3	105.5	97	94
Q00341_HDLBP	99.2	100.4	100.1	103.2	101.4	100.3	98.5	98.9	99.7	99.2
P23246_SFPQ	89.8	104.9	97.7	110.1	100.4	102.8	91.1	104.8	99	104
O00159_MYO1C	103.4	98.9	100.9	90.2	101.7	96.3	105.1	98.7	99.9	97.8
P33176_KIF5B	98.8	103.1	98.3	101.4	101.8	102.5	97.9	102.6	98.6	101.3
P13010_XRCC5	98.7	95.8	101.3	96.6	100.5	101	98.8	96.6	101	102.5
Q14573_ITPR3	95.7	112.6	106.7	108.9	71.2	101.5	92.3	111.6	107.4	100
Q93008_USP9X	106.1	96.3	100.6	95	108.4	101.1	101.9	96.5	98.7	100.1
P08729_KRT7	114.8	91.9	118.2	71	100.4	91.9	117.2	91.8	121.8	90.6
Q14683_SMC1A	100	103	99	101.9	103.4	96.2	100.6	103.1	99.3	96.7
O60271_SPAG9	99.6	100.6	96.3	106.7	108.2	98.7	100.1	99.8	95.4	98.3
O75533_SF3B1	94.1	105.3	100.4	100.9	89.7	99.1	94	105.4	100.6	100.1
Q9BQE3_TUBA1C	102.6	97.1	99.6	94.9	107.6	101.9	104.9	97.8	100.7	103.9
A5YKK6_CNOT1	103.5	97.9	102.1	93.4	100.5	97.4	104.4	98.7	102	97.8
P30101_PDIA3	88.9	100.7	104.1	105.2	88.7	108	90.2	101.9	106.5	107.8
P22626_HNRNPA2B1	89.6	97	99.3	114.1	102.7	101.5	94.9	98.2	101.6	102.7
P22102_GART	106.3	93.4	94.6	99.6	109.9	93.2	105.5	92.1	94.2	93.7
P29401_TKT	101.6	99.6	100.1	94.8	95.6	102.9	103.1	99.6	100.5	104.1
Q8N3D4_EHBP1L1	103	102.1	103.7	98.4	102	98.9	104.9	103.5	103.8	97.2
P38646_HSPA9	95.8	97.2	94.7	109.5	103	98.6	97	96	95.3	99.3
P04075_ALDOA	90.5	105.4	106.4	115.2	95.4	116.5	87.6	104.5	106.3	115
P06576_ATP5F1B	94.6	102.2	101	102.7	98.5	101.9	95	101.8	101.2	101.6
P68104_EEF1A1	97.5	96.5	97.3	106.3	101.5	100.7	97.9	96.8	97.5	102.3
A6NHR9_SMCHD1	98.1	97	101.9	100.8	100.3	102.8	98.7	97.2	103.3	104.2
Q99832_CCT7	104.5	95.3	98	100.8	103.4	104.1	102.9	94.5	96.9	103.7
P31948_STIP1	98.4	98.9	95.4	104.2	104.6	97	101.5	98.8	95.3	96.9
Q9C0C2_TNKS1BP1	103.1	98.9	101.7	95.2	100.5	104.3	102.2	99.3	101.2	103.6
O60841_EIF5B	99.9	102.8	94.8	105.1	105.4	96.4	98.9	102.2	95.4	95.4
Q99798_ACO2	99	96.6	102.2	98.1	99.9	100.8	98.6	97.4	103.1	101.7
Q3V6T2_CCDC88A	109.2	97.4	100.7	95.2	103.9	99.3	105.9	97.2	98.9	97.7
P02751_FN1	91.2	125.7	117.2	103.7	64.6	85	90.5	126.6	121.7	83.3
Q9NTJ3_SMC4	109	95.5	95.8	95	113	93.5	106.9	94.7	95.8	92.7
Q02218_OGDH	98.4	96.7	99.1	96.8	100.3	102.7	100.9	96.5	101.1	104.8
P68366_TUBA4A	104	110.9	101.9	97.8	95.4	98.4	104.1	103.7	103	96.8
P0DMV9_HSPA1B	87	108.3	90.9	139.7	100.8	112.7	86.8	108.8	90.4	111.9
Q92598_HSPH1	95.8	97.6	93.7	110.7	110.5	102.5	98.1	99.4	94.2	103.1
Q7L014_DDX46	96.8	101.8	100.1	104.1	99.9	104	97.7	100.5	99.9	104.1
P49750_YLPM1	98.7	96.7	102.8	99.8	105.2	99.9	95.6	97.3	101.2	100.2
P55884_EIF3B	103.7	93.5	100.9	93	102.1	101.7	104.1	94.4	99.7	101.9
P60709_ACTB	102	96.9	100	95.5	103.5	96.9	105.1	98.1	100	97.8
Q92841_DDX17	95.1	100.1	101.8	103.6	97.6	100.4	96.2	99.6	101.9	99.7
Q9Y5B9_SUPT16H	97.9	97.8	100.2	100.9	104.5	102.9	94.5	97.8	100.4	101.2
P07437_TUBB	104.3	95.3	101.4	93.5	100.5	102.7	104.3	95.6	101.5	103.2
P06748_NPM1	93.5	95.8	98.3	102	99.4	105.4	95.4	97.1	100.3	104.8
Q9Y520_PRRC2C	104.2	98.7	92.5	105.6	109	98.6	105.4	99.2	92.4	98.1
P41252_IARS1	105.4	94	97.6	93.2	104	98	108.8	95.5	98.2	98.7
Q9NYU2_UGGT1	96.1	102.3	106	99.2	85.9	104.3	96.5	101.8	106.8	105.4
Q16891_IMMT	98.4	101.2	100.4	103.6	96.2	103.1	96	99.9	99.4	102.5
P49748_ACADVL	104.8	92.5	104.1	94.7	109.6	103.9	104.3	92.4	103.3	105.6
P50990_CCT8	101.6	95.5	96.5	100.9	106.7	99.1	102.8	95.4	96.6	99.6
Q9P2J5_LARS1	103.9	101.1	98	98.5	97	94.9	108	100.8	98.5	95.5
Q9BQG0_MYBBP1A	97.5	103.1	98.9	101.9	88.9	96.2	96.7	103.7	99.9	94.9
P60842_EIF4A1	102.4	94.8	98.1	100.6	108.5	106.6	102.6	93.6	97.6	107.4
P35749_MYH11	55.5	113.2	60.9	52.4	55	49.7	56.4	116.3	60.4	46.3
P68371_TUBB4B	106.2	99.8	102.8	103.3	113.4	103.5	103.2	100.1	102.2	104.4
Q02790_FKBP4	101.4	95.9	97.1	104.2	104.1	102.8	100	94.3	94.9	100.5
P63010_AP2B1	102.7	96.5	98.9	100.3	107.6	102.1	106.9	97.1	98.9	104.4
Q9H307_PNN	94.7	102.1	97.3	111	103.6	101.1	89.7	99.4	96	99.7
Q01518_CAP1	103.2	98.2	101	94.6	102.4	98.7	104	97.7	100.6	98.7
P53618_COPB1	103.4	99.7	100.3	98.4	103.3	99.5	101.2	99.9	97.7	100.2
P08133_ANXA6	102.3	101.6	106.3	88.7	94	96.5	102.9	100.5	106.1	96.5
P55060_CSE1L	104.6	98	95.1	102.8	108.5	95.2	104.3	97.2	94.5	95.3
Q15075_EEA1	104.4	95.8	99.7	99.2	104.5	96.8	99	97	99.7	95.5
Q13439_GOLGA4	97.3	97.9	98.7	107.9	105.7	103.3	94.5	97.5	98.8	104.6
O43491_EPB41L2	104	98.4	93.8	103.4	110.5	96.4	102.3	96.5	93.4	94.5
Q15393_SF3B3	104.5	96.6	98.9	93.5	111.3	95.6	104.7	95.2	100.5	96.5
P49454_CENPF	111	97.7	93.7	98.7	113	90	109.1	98.3	89.9	88.2
P05023_ATP1A1	99.1	103.7	100.3	105.8	103.7	102.4	95.7	102	99.4	101.8
P15311_EZR	98.2	100.7	98.8	97	103.1	97.3	97.2	100.2	99.1	98.3
Q9UQ35_SRRM2	95.7	98.3	99.5	103.1	101.2	99.8	96.9	98.4	99.9	101.6
Q12906_ILF3	94.5	104.1	104.3	104	91.7	98.2	94.5	103.9	104.4	96.3
P18583_SON	90.5	99.7	97.9	105.8	103.6	103	93.2	99.6	99.6	105.4
Q9BUF5_TUBB6	105.2	95.3	105.5	90.4	103.9	104	104.9	96	103.9	105.8
P45974_USP5	109	94.8	96.9	97.4	115.5	95.2	112.4	93.9	95.8	95.3
Q8IUD2_ERC1	100.6	98.7	97.2	114.5	102.9	97.5	99.7	96.6	97.6	96.9
Q86VP6_CAND1	103.5	96.9	101	90.3	102.5	101.7	105.4	98.5	101.6	103.9
Q08378_GOLGA3	96.9	99.1	100.2	105	101.9	101.8	95.6	99.4	98.1	100.6
Q13428_TCOF1	96	101	98.2	104.7	102.6	100.3	93.9	101	97.3	99.7
P40939_HADHA	95.8	99.7	101.2	104.6	98.8	103.3	98.1	99.3	101.8	104.4
P14866_HNRNPL	91.3	94.1	103.9	95.4	96.4	100	103.5	96.4	106.1	104.1
Q16222_UAP1	96.5	90.6	96.9	93.8	105.3	100.4	98.7	91.2	98.2	99.3
O60506_SYNCRIP	93.3	106.9	108.4	106.1	82.8	103.3	95.2	106.8	109.6	102.2
O95071_UBR5	101.4	95.8	100.4	98.9	109.9	103.9	100.6	99	98.2	101.3
P35908_KRT2	107.7	173.3	100.5	94.6	84.8	78.4	107.2	102.4	83.6	67.8
Q9BSJ8_ESYT1	93.1	110.5	105.8	107.5	75.3	106	93.9	110.8	106	104.9
O60763_USO1	103.4	96.2	99.8	98	105.4	102.3	98.3	94.6	98.6	103.5
P27816_MAP4	100.7	99	97.6	106	104.1	97	99	99	95.6	96
Q10567_NA	104.6	96.1	102.1	91.3	101.9	103.8	102.2	96.1	100.5	104.5
Q16531_DDB1	108.1	93.2	99.1	88.5	112	99.1	113.2	93.7	98	102.1
Q15459_SF3A1	95.7	98.6	98.7	105.6	104.5	102.2	92.5	98	98.2	101.2
Q13885_TUBB2A	101.4	104.2	100.7	94.2	99.5	110.1	97.8	88.6	103.8	112.4
P49959_MRE11	102.4	97.8	101.8	94.3	99.8	100.2	100.7	97.7	102.3	101.6
P13645_KRT10	116.8	137.4	96.7	91.5	84	74.3	108.9	138.4	82.5	63.8
P26640_VARS1	103.4	98.6	96.8	96.3	96.4	95.1	104.4	100.4	95.8	93.7
P43243_MATR3	91	101.3	96.8	115.8	100.1	99	94.6	102.9	99	98.9
P24928_POLR2A	101.6	106.4	98.1	101.4	103.4	100.2	99.1	104.8	96.2	98.9
P19338_NCL	95.9	98.3	98.7	103.6	98	104.7	94.6	97.2	99.7	104.9
P80723_BASP1	88.4	110.4	94.4	123.6	101.5	93	88.8	109.3	95.3	90.7
P33992_MCM5	103.3	100.4	102.7	97.4	94.5	94.7	101.6	100.5	102.9	91.9
P21980_TGM2	97.4	100.2	104.1	94	96.1	99.5	102.9	103.6	107.4	101.3
P17980_PSMC3	101.3	97.3	98	99.9	100.6	101.8	101.7	98.1	97.9	102.7
Q12888_TP53BP1	99.5	100	101	106.6	101	96.5	98.3	100	99.1	97.8
P54136_RARS1	103	97.8	96.7	96.1	101.2	101.7	102.2	97.5	96.9	101.5
O14980_XPO1	105.6	97.3	99.1	92.9	107.6	97	105.5	97.3	98	96.8
P05783_KRT18	93.3	104.2	103.5	95.3	99.6	89.3	94.1	103.1	103.6	88.9
Q13509_TUBB3	104.2	97.1	101.9	103.1	100.4	109.4	101.2	94.6	99.3	107.3
P27824_CANX	83.7	117.4	110.1	120.4	55.5	103.1	81.7	118	112.1	102.2
Q15424_SAFB	98.9	98.4	100.2	100.5	108	101.5	94.7	97.4	98	101.5
Q9NR30_DDX21	93.1	111	103.9	110.6	73.5	96.3	89.7	111	103.5	96.1
Q02880_TOP2B	93.5	113.5	112.4	103.3	81.1	98.9	90	112	111.3	96.8
Q03252_LMNB2	89.2	103.3	104.4	104.7	97.3	100.8	90	102.8	106.1	101.4
P25705_ATP5F1A	94.8	102.6	100.2	108	98.7	104.2	92.2	101.7	100.7	102.4
Q01813_PFKP	99.1	97.8	105.1	94.5	95.8	105.1	99.6	98.3	105.1	106.6
Q8N1F7_NUP93	100.8	97.2	97.9	100.2	103.4	98.8	102.7	96.8	98.4	100
P17987_TCP1	103.1	94.5	99.3	98.3	107.1	100.2	105.4	94.9	98.8	100.6
Q13263_TRIM28	96.8	94.7	99.8	107.2	103.8	105.2	96.2	93.1	100.3	105
P53621_COPA	99.9	103.9	98.3	107.8	94.2	97.6	99.6	103.6	97.1	96.7
Q8WYP5_AHCTF1	95.1	107.8	101.1	106.2	88.9	101.8	94.3	107.4	101.5	100.3
P00558_PGK1	93.8	104.1	108.8	100.6	93.8	111.2	94	103.9	109.1	111.1
P14868_DARS1	97.5	99.5	105.3	96.7	97	102.8	100.7	100	106.2	103.5
Q92888_ARHGEF1	105.3	99.3	100.3	96.4	100.8	97.5	103.3	98.4	100.4	97.8
P08195_SLC3A2	95.8	99.7	101.4	88.7	93.6	102.7	96.3	99.4	101	101.5
P27797_CALR	91.2	100.2	99.4	112.8	94.4	101	91.8	99.9	100.1	102.5
O60610_DIAPH1	98.9	99.4	99.3	98.1	100.3	100.8	99.7	101.1	101.5	102.1
Q9UNF1_MAGED2	93.9	111.5	108.4	97.4	83.5	93.7	92.5	108.5	107.8	93
Q96N67_DOCK7	103	95.2	99.6	97	105.6	101.8	104.7	95.9	98.9	103.3
Q5JRA6_MIA3	93.8	107.8	103.5	110.9	79.3	107.6	91.4	108.4	104.8	107.2
Q15029_EFTUD2	100.9	96.1	100	95.8	105.3	99.2	103.3	95.7	100.3	100.9
P43246_MSH2	102.4	97.1	102.2	98.3	100.7	99.2	100.8	97.2	101.1	99
O00410_IPO5	108.5	93	99	87	104.1	98.4	109	93.8	100.7	99.9
P46063_RECQL	97.9	97.5	104.1	100.6	100.5	103	98.1	97.3	103.6	103.3
Q14669_TRIP12	103.6	100.6	98.3	94.9	104.2	101	102	101.6	99.7	99.9
Q9H2M9_RAB3GAP2	103.1	95	102.7	90.9	103.7	99.6	100.2	94.6	99.7	99.3
O75165_DNAJC13	105.5	102.3	101.2	100.2	94.5	96.5	102.6	101.3	101.1	97
P16615_ATP2A2	89.3	115.4	102.8	114.3	72.4	104.9	87.1	113.1	102.9	102.8
Q5VYK3_ECPAS	108.3	96.5	100.2	91.2	97.6	99.3	108.5	96.4	100.2	101
P31939_ATIC	104.6	94.1	99.5	92.9	102.6	96.4	106.3	96.5	99.3	98.3
P07355_ANXA2	99.2	102	103.4	93.7	97.5	96.7	103.8	103	104.6	97.7
P33993_MCM7	107.5	93	101.8	87.4	100.9	94.7	110	92.6	101.9	95.4
O60716_CTNND1	102.5	95.3	100.9	96.5	106	99	104.8	95.9	98.9	99.5
Q9P0K7_RAI14	99.7	99.4	105.8	103.3	98.8	97.1	100.1	96.8	108.6	96.7
Q13200_PSMD2	99.4	96.5	95.2	101.6	106.6	100.2	100.5	96.1	95.7	99.5
Q9H583_HEATR1	100.2	97.8	101.4	93.2	99.7	95.2	100.3	96.5	101.1	94.9
P60174_TPI1	98.9	103.2	102.3	102.3	103.1	103.1	97.3	103.3	101.9	103.5
P55196_AFDN	102.7	98.5	97.6	100	107.6	99.5	103.3	97.9	99.7	100.1
Q8N3C0_ASCC3	107.1	94.2	94.5	93.8	109.7	98.4	106.8	94.5	93.3	97.3
O15027_SEC16A	104.4	96	98.8	96.8	106.4	99	104.7	95.9	97.8	98.5
Q06830_PRDX1	98.6	99.1	99.1	107.5	103.1	104.4	97.2	98.7	98.1	104.5
Q99460_PSMD1	102.1	95.6	100.3	100.8	103.5	103.3	98.8	96.2	100.1	103.2
P19367_HK1	88.2	105.6	108.3	102	89.2	108.2	90.7	105.7	110.8	109.3
Q14151_SAFB2	98.1	100.2	99.7	98.7	106.8	101.6	97.4	101.3	99.1	103.9
P35527_KRT9	110.9	89.4	62.8	79.3	78.3	54.5	114.5	119.2	63.9	59.5
P43490_NAMPT	98.8	102.6	102.4	87.8	95.4	97.7	100.1	103.3	101.7	98.3
P63104_YWHAZ	101.2	102.2	103.1	89.8	98.8	104.6	103	101.4	103.6	106.8
Q12873_CHD3	102.9	105.2	102.4	101	92.8	98.1	99	102.5	100.9	95.7
Q12931_TRAP1	99.5	96.1	101.1	92.9	98.6	101.9	99.9	95.3	100.4	101.1
P26639_TARS1	102.4	96.3	96.5	93.7	102.6	98.9	104.6	96.5	96.6	99.3
P42345_MTOR	103.9	99.9	96.4	100	102.9	98.3	102.4	97.8	96.2	96.7
Q92878_RAD50	100.8	95.8	99.3	100.5	103.1	97	101.3	95.2	99.7	99.3
P17844_DDX5	98.3	97.1	96.9	110	100.1	99.2	100.3	96.9	97.5	99.8
Q9UDY2_TJP2	105.8	98.2	100.6	91.8	97.8	94.3	105	97.8	101.1	93.4
O43852_CALU	88	100.5	103.7	106.4	86.2	106.4	91.6	101.4	105.5	108.3
Q14566_MCM6	107.4	94.2	98.2	93.3	102.3	92.6	109	94.7	99.5	92.7
Q92973_TNPO1	102.3	97.7	98.8	98.3	104.7	111	97.4	96.8	97.1	110.1
P55265_ADAR	96.2	97.9	100.3	100.9	97.3	102.5	98.8	99.2	103	104.1
Q9H4M9_EHD1	103.3	96.2	99.3	94.4	104.6	104.5	102.1	95.4	98.5	104.4
Q14974_KPNB1	106.1	98.2	100.4	92.3	101.8	97.4	103.5	98.3	99.7	97.6
P35241_RDX	100	107.1	96.5	104.4	110.2	92.9	99.3	104	94.6	90.9
P37802_TAGLN2	101.1	113.5	98.7	111.6	90.5	101.8	98.3	112.3	98.8	100.7
Q96TA1_NIBAN2	99.7	100.2	99.2	100.3	110	102.9	102.1	101	99.1	106.1
O75962_TRIO	105.5	95.4	102.5	91	103.7	98.7	100.6	95.8	101.2	98.6
P02786_TFRC	102.3	99.6	91.5	106.9	109.3	93.9	105.2	99.9	90.4	94.3
P35606_COPB2	102	95.4	100	88.8	102.8	100.9	106.9	95.8	101.9	104
O75534_CSDE1	98.8	96.6	94.8	111.8	107	100.3	99	96.8	93.6	99.8
P09651_HNRNPA1	92.2	95.7	97.6	107.7	100.9	100	98.2	96.7	99.4	101.6
Q14160_NA	99.9	97	97.7	105.6	108.7	102.8	99.4	96	98.1	101.3
P67809_YBX1	101.9	98.3	98.1	92.9	98.9	97.8	100.4	99.1	98.3	98.4
O43432_EIF4G3	103.6	98	99.3	100.2	106.3	101.8	101	96.6	100.3	101.3
P05455_SSB	96	101.4	98	108.3	100.9	98.8	98.8	100.2	97.8	100.3
Q9Y266_NUDC	104.1	94.9	88	101.1	113.7	91.5	102.3	93.9	86.3	89.5
P52948_NUP98	98.5	96.8	102.1	100.4	100.2	98.5	100	96.1	102.9	99.6
P04350_TUBB4A	109.6	99.8	106.8	97.8	103.1	98.2	110.1	100.3	106.6	93.9
Q93009_USP7	96.9	97.4	99.9	105	106.1	102.4	97.5	97.2	98.9	101.6
P51858_HDGF	96.5	104.4	105.2	101.5	93.4	98.3	93.8	103.7	105.9	98.7
Q16881_TXNRD1	93.6	97.9	89.6	114.9	122.2	109.4	93.7	95.8	88.6	109.5
Q15233_NONO	92.4	101.6	98.4	108.5	102.9	103.4	91.5	100.2	98.9	102.1
P49736_MCM2	105.1	92.8	102.6	92.2	99.7	97.6	103.5	93.8	102.3	97.1
Q9Y678_COPG1	100	102.8	100.4	95.3	99.4	102.3	101.5	101.9	100.8	102.2
Q9UM54_MYO6	99.2	99.3	98.4	104	105.1	102.7	99.5	99.4	98	101.9
Q9C0J8_WDR33	96.6	103.5	98.4	103.4	103.8	100.6	97	102.2	99.1	100
O75717_WDHD1	109.3	94.3	94.1	97	112.2	93	106.4	93.1	91.7	93.6
P78347_GTF2I	105.9	103.4	109	90.3	88.4	97	103.6	103.9	108.8	96
Q6WCQ1_MPRIP	100.6	94.5	100.6	113.5	110.5	99.3	100.7	94.6	101	99
Q13464_ROCK1	104.5	99.9	102.1	95.1	103.2	100.8	101.2	98	100.7	101.4
Q709C8_VPS13C	109.2	96.5	99.6	98.4	102.9	95.8	105	95.7	99.5	94.6
P78344_EIF4G2	97.2	99	100.4	101.1	98.9	106.6	93.1	97.5	99.1	105.4
O00429_DNM1L	105.3	96.5	98.2	100	106.9	98.3	105	97.7	97.3	99.5
P54577_YARS1	102.8	95.2	96.9	91.8	106.9	96.2	107	95.5	96.3	96.8
Q99613_EIF3C	102.3	95.4	93.1	101	109.8	95.8	102.3	95.5	92.6	95.8
Q16658_FSCN1	97.8	98.8	100.9	101.6	101	102.7	101.9	98.6	101.3	101.5
O95782_AP2A1	101	100.2	99.5	97.1	103.4	99.9	106.8	100.9	101.7	101.9
Q01780_EXOSC10	100.4	101.2	100.1	97.1	94.4	102.7	100.1	99.8	99.4	102.1
Q96AE4_FUBP1	95.4	99.5	97	112.1	104.9	100.6	94.5	98.8	96.1	102.4
Q92614_MYO18A	103.3	101.5	103.3	97.5	97.2	101.3	102.3	100.7	101.3	100.3
Q8WXF1_PSPC1	94.1	101.6	103.6	98.9	91.1	99.1	97	100.4	104.6	98
Q8IWJ2_GCC2	108.6	102.4	98	106.1	107	95.9	94.7	90.9	89.5	93.5
Q00839_HNRNPU	92.5	100.9	99.4	103.6	99.9	101.6	93.2	101.3	103.4	102.8
P11940_PABPC1	98.5	97.2	101.6	100.3	94.8	103.9	96.4	96.4	101.5	103.8
O95757_HSPA4L	101.3	96.2	91.4	109.8	118.1	102	102.8	95.2	91	102.5
Q9NVI7_ATAD3A	94.5	99.4	101.7	98.2	91.5	107.3	93.9	99.9	101.6	106.5
O00571_DDX3X	100.3	97.9	99	99.6	105.6	98.1	102.2	97.6	98.6	99.4
Q9Y4B5_MTCL1	105	99.3	94.4	116.3	100.9	96.7	103.7	99.4	95	94.7
P51659_HSD17B4	94.5	104.2	100.9	102.8	97.5	102.3	92.2	101.8	101	102.9
Q4V328_GRIPAP1	104.6	96.2	96.5	99.2	107.4	97.3	101.6	94.2	97.4	98.7
Q99459_CDC5L	94	103.6	101.6	106.7	90.7	103.1	95.1	103.6	102.7	103.1
Q8NE71_ABCF1	93.2	111.8	104.5	110.4	75.3	99.8	92.7	111.2	105.6	98
Q92900_UPF1	99.9	97	99.3	105.5	100.4	101.3	97.8	97.6	100.4	101.8
P21399_ACO1	103	100.5	105.3	92.2	101.2	100.7	100.1	99.7	104.3	100.9
P61978_HNRNPK	95.4	100.3	100.1	106.4	101.7	99.5	95.9	101.2	101.4	98.8
P47897_QARS1	102.1	96.9	99.4	94.4	102.5	101.8	103.4	98.4	98.6	103
P49411_TUFM	98.6	98.6	101.6	105.8	98.5	101.5	95.2	97.3	101.9	100.2
P51116_FXR2	89.3	101.8	96.8	116.5	101	107.6	92.4	101.8	96.9	108.7
O14497_ARID1A	97.9	101	99.3	112.4	99.9	101.2	94.9	101.1	100.9	98.4
Q9Y5S2_CDC42BPB	105.2	97.1	104.3	99.7	104.6	101.1	103.9	96.4	104	101.8
Q9UKV3_ACIN1	96.9	97.8	101	105	105.4	101.5	93.3	96.5	100.4	100.5
O43795_MYO1B	105.6	102.3	99.5	86.5	92.7	88.8	108	100.9	99.7	88.9
P05120_SERPINB2	81.8	103.1	106.6	89.9	84.3	98.5	83.2	102.9	108.3	99
Q7KZ85_SUPT6H	101.4	99.8	96.6	102.7	107.3	99.8	101.8	99.9	95.7	98.7
O43390_HNRNPR	90.6	107	108.2	105.6	86.3	102.1	90.8	105.9	108	101.4
P23526_AHCY	107.5	97.2	96.3	92.5	109.2	94.9	108	96.2	96.2	94.7
P49915_GMPS	101.3	98.3	98.8	101.6	102.6	99	100.4	96.6	98.4	98.5
Q8WUM4_PDCD6IP	103.2	93.2	95.1	98.5	112.1	99.6	109.2	94.4	96	101.6
Q01970_PLCB3	100.3	107.3	102.5	91.7	95.1	100.1	101.7	105.1	103.5	100.5
Q92621_NUP205	100.4	98.4	99.7	97.6	101.7	95.3	103.8	96.8	100.7	94.6
Q8TAQ2_SMARCC2	97.8	99.7	101.7	101.5	99	102.3	99.7	98.9	101.8	101.5
P54578_USP14	102.5	95.1	100.4	89.5	101.4	106.3	102.6	94.8	100.5	108.4
P52701_MSH6	98.1	98.5	99.2	102.6	99.5	98.2	101.4	99.3	100	97.6
P40227_CCT6A	103.2	96.3	96.5	105.2	106	98.7	102.8	94.5	96.5	98.2
Q9Y2W1_THRAP3	92.6	98.1	100.4	108.6	102.6	99	96.8	99.7	101	98
O95425_SVIL	107.6	93.8	99.1	91.1	104.4	96.7	105.7	94.9	98.5	95.2
Q13177_PAK2	103.9	98.9	100.3	98	101.4	101.6	102.2	99.2	98.7	99.4
P51610_HCFC1	96.2	99	98.8	106.4	100.1	94.6	99.9	101.3	98.1	95.1
P11387_TOP1	87.2	127.5	105.9	116.3	62.3	94.4	86.2	125.9	106.8	92.2
Q02818_NUCB1	88.5	104.9	100.6	118.3	90.6	115.1	88.3	103.3	102.2	114.2
Q07157_TJP1	102.8	96.8	99.7	99.2	101.4	102.9	102.7	96.3	98.9	102.4
Q9Y2D5_AKAP2	96.4	97.2	96.9	101.9	102.2	103	93.6	97.2	98.4	101.9
P42285_MTREX	105	98.1	96.2	94.6	106.8	96	105.6	97.7	94.6	95.8
Q5SW79_CEP170	100.6	98.5	99.6	94	98.7	98	98.9	98.5	98.7	96.6
Q86UE4_MTDH	89	115.3	104.5	117.1	69.8	103	89.2	115.8	105.8	100.6
Q8WWM7_ATXN2L	98.2	98	93.4	112	108.2	101.9	97.2	98.1	93.5	101.6
Q92620_DHX38	96.3	102.3	98.9	121.7	103.6	102.4	94.5	103.1	97	102.5
O75153_CLUH	106.2	94.3	92	96.8	105.9	97.6	107.6	94.3	91.5	98.1
Q13423_NNT	97.5	105.8	103	100.5	92.6	97.7	96.2	105.5	102.8	96.9
Q9Y613_FHOD1	104.2	101	99.7	101.5	96.4	97.6	104.7	100.7	99	96.5
Q8TCS8_PNPT1	99.2	92.5	99.8	100.8	104.4	101.1	100.5	93	97.7	100.7
Q16513_PKN2	105.4	95.9	104.2	91.5	100.3	103.5	104.1	96.6	102.6	105.4
P68032_ACTC1	98	94.3	101.5	93.1	96.8	98.4	110.6	98.2	106.5	102.5
O43290_SART1	95.8	102	103.4	102	94.2	103.7	93	102	102.2	102.1
O75694_NUP155	103.1	94.3	101.2	92.1	103.1	98.1	103	94.2	99.2	97
Q15046_KARS1	103.7	97.1	98.9	96	102.1	100.5	101.3	96.5	97.4	100.3
Q8NDI1_EHBP1	100	103.5	101.5	95.9	96.8	93.9	103.6	105.9	101.7	93.4
Q9H0U4_RAB1B	99.7	108.8	102.7	101.6	88.6	94.9	96.7	103.8	99.5	93.5
Q9UHX1_PUF60	99.4	97.2	99	99.3	104.4	99.5	100.3	95.6	99.7	100.7
O95433_AHSA1	100.5	98.9	92.6	106.5	109.1	97.4	103	100.4	93	99.6
O43896_KIF1C	98.8	105.4	105.3	99.3	92.7	100.9	97.3	104.1	104.9	99.9
P54886_ALDH18A1	94.8	98.7	99.5	107.9	99.8	103.5	93.3	98.1	100.4	104.7
Q9BV73_CEP250	109.2	98.2	98.1	89	107.7	91.6	109.4	99.5	99.7	91
P61011_SRP54	97.1	104.6	101.9	101.3	95.2	103.6	93.7	104.3	100.1	103.6
Q9H0A0_NAT10	92.5	107.3	99.7	108.6	85.3	102.1	89.7	106.1	101.1	101
O15371_EIF3D	102.7	101	99	90.9	95.2	98.7	102.3	101.3	98.7	99.4
Q86V48_LUZP1	99.1	101.9	101.2	107.8	100.4	103	94	96.2	98.3	99.2
Q641Q2_WASHC2A	102.8	94.7	99.5	99.9	98.9	103.8	101	97.5	101.8	102.8
Q07866_KLC1	100.5	98.7	96.4	102	107.4	97.8	100.7	97.5	96.3	98.6
P50570_DNM2	98.9	97.4	100.2	101.8	103.6	101.3	100.7	98.7	101.1	101.7
Q9BXP5_SRRT	97.4	100.3	101.2	107.8	104	102.8	93.1	99.8	100.5	103
P35998_PSMC2	100.7	98.2	99.3	104	103.8	102.1	97.7	97	99.5	102
P20042_EIF2S2	102.1	101.3	94.1	103.4	106.4	91.7	96.8	99.8	92.4	93.1
P31150_GDI1	101.9	97.4	101.4	94.7	103.1	100.6	104.2	96.8	100.9	101.9
Q9H4A3_WNK1	104.2	98.1	97.1	102.7	108.4	104.8	98.6	96	93.9	105.3
P07384_CAPN1	106.1	98.1	100.5	87.2	97.8	96.4	110.5	100.4	100.9	95.4
Q96T23_RSF1	101.2	100.4	103.2	92.6	99.6	97.7	96.4	99.8	103.3	97.8
P04083_ANXA1	106	100.7	106.6	93.7	91.4	99.1	104	98.4	106.8	97
Q9H3S7_PTPN23	107.5	94.8	96.4	90.2	108.4	95.8	105.8	95.4	96.9	96.4
O15067_PFAS	114.5	89.7	93.3	79.2	113	99.3	114.1	89.9	93.1	99.5
P42166_TMPO	87.4	109.1	103.1	120.3	88.2	101.2	87.8	109	103.9	100.1
Q9UHB9_SRP68	98.6	99	100	96	101.3	101.6	98.9	99.1	100.4	102.3
P42224_STAT1	107.7	91.5	95.6	95.6	110.8	100.4	111.2	92.6	96.7	101.8
Q9NUU7_DDX19A	103.3	96.5	98.5	101.6	108.2	95.7	101	95	96.2	95.9
P26599_PTBP1	99.5	97.1	100.1	104.2	99.5	101	97.5	96.2	99.5	100.7
O14776_TCERG1	97.2	100.1	100.9	100.7	101.1	99.7	97.4	98.9	101.8	99.1
Q16851_UGP2	100.9	102.5	103.1	101.5	97.1	101.9	97.9	103.1	103.1	101.2
P12268_IMPDH2	95.1	85.8	105.7	120.9	114.1	115	96.8	86	105	117.9
Q92508_PIEZO1	102.5	99.1	106.4	91.4	92.6	103.5	95.9	97.7	106.2	101.4
Q92499_DDX1	98	96.7	101.1	99.9	101.5	99.9	99.2	98.3	101.3	101.3
P28838_LAP3	109	90.4	94.2	93	113.1	99.1	109.7	89.7	94.1	99.6
O15231_ZNF185	102.4	93.8	97.2	88.7	110.4	90.6	104.5	94.9	95.8	89.8
O60313_OPA1	101.9	96.6	102.6	90.3	102.7	102	102.2	96.6	103.9	101.5
O60216_RAD21	97.1	100.4	101.6	103.7	103.3	99.2	97.5	101	103.1	98.3
Q9ULT8_NA	105	95	90.3	107.6	116.2	104.1	104.7	95.9	89.2	102.4
Q9UQ80_PA2G4	99.4	98.3	100.8	99.9	100	101.1	96.7	97.6	99.6	99
Q13045_FLII	98.9	105.4	101.2	99.3	96.9	98.4	101.8	104.2	102.9	99.4
Q9Y3Z3_SAMHD1	95.7	92.6	101.9	99.9	104.2	109.1	97.1	95.8	102.3	110
P52732_KIF11	107.5	90.3	86.1	114.5	126	102	105.4	89.3	84.5	102.4
P00367_GLUD1	91	110.8	101.6	99.6	94.2	102.6	92.1	111.2	102.7	101.6
Q13451_FKBP5	101.9	98.6	96.8	111.8	104.8	96.6	99.7	97.1	97.3	96
Q7L576_CYFIP1	105	97.3	97	98.1	106.4	99.4	104.8	98.5	98.4	100
P35658_NUP214	100.5	95.7	96.8	101.5	107.4	99.7	98.6	97.2	94.3	100.1
Q29RF7_PDS5A	98.3	103.5	95.3	103.6	100	95.4	99.5	103.8	97.2	105.3
Q9UMR2_DDX19B	107.1	89.1	100.4	101.7	112.9	97	103.4	93.4	98.6	100.1
Q92974_ARHGEF2	104.3	94.9	98.6	85.6	103	94.6	105.6	96.8	98.9	95.7
P48444_ARCN1	98.6	101.7	98.5	104.3	103.8	98.5	95.7	101.8	95.2	97.4
Q9UPU5_USP24	105.7	92.9	100.6	91.8	106.6	97.4	105.7	93.7	101.2	97.4
Q9BUQ8_DDX23	94.4	107.4	104.9	101.6	91.3	100.6	91.8	106.7	103.8	98.7
Q86W92_PPFIBP1	107.2	93.6	97.8	98.1	108.9	100.6	105.5	92.3	98.2	100.3
P62333_PSMC6	102.6	96.7	101	95.6	103.9	101.2	101.9	95.2	99.4	102.1
O60292_SIPA1L3	100.2	92.7	100.1	97.9	109.7	95.7	99.6	92.9	99.1	96.7
Q96B97_SH3KBP1	99.8	103.4	102.7	95.3	94.6	96.6	98.7	102.7	104	95.2
O60264_SMARCA5	99.9	103	102.6	98.3	92.1	98.9	99.9	103.3	102.7	100.2
P20810_CAST	101	96.6	96.2	99.2	110.1	99.3	106.6	99.1	97.6	100.6
Q9Y6N5_SQOR	133.9	88.9	98.4	94.8	116.5	88	138.2	88.7	96.4	87.8
O14578_CIT	111	95.7	95.9	93.4	109.7	90.4	109.5	96	94	89.8
P53675_CLTCL1	106.6	105.9	100.5	101.3	103.8	101.9	103.5	97.9	95.2	104.2
Q9Y4E1_WASHC2C	111.8	98.9	95.6	87.7	102.4	100.3	108.1	96	93.1	100
Q96P70_IPO9	109.9	96.1	97	93.3	107.2	95.3	108.7	94.9	98.6	93.9
O75116_ROCK2	103.5	100.7	98.9	94.4	106.2	97.4	102.8	102.1	99.7	95.9
P50454_SERPINH1	112.4	102.4	109.1	82.3	90.8	90.7	111.1	102	106.8	90.4
P56192_MARS1	103.7	96.3	99.4	97.7	101.8	101.8	102.2	95.3	98.5	101.7
P33991_MCM4	106.5	97	99.3	98.1	100.6	91.1	107.5	94.6	97.5	89.4
P67936_TPM4	113	93.2	106.4	68.6	98.7	98.2	108.3	90.5	102.3	98.7
Q9UHD8_SEPTIN9	102.8	99.3	98.1	105.4	102.4	99.2	102.9	98.2	99.1	99
P31689_DNAJA1	98.3	97.9	94.9	105.9	102	101.1	106.4	98.9	96	101.2
Q96I99_SUCLG2	98.5	98.3	104.1	94.7	92.5	100.1	100.1	98.3	104.7	98.8
O43143_DHX15	94.1	101.3	101.8	99.3	99	101.1	97.9	100.7	101.1	101.7
O00267_SUPT5H	96.1	99.2	95.3	115	105	100.8	97.3	100	95.5	99.7
Q8TEQ6_GEMIN5	101.6	95	93.7	102.9	106	98.2	101.8	95.6	95.1	98.8
Q1KMD3_HNRNPUL2	92.8	103.2	103.8	107	98.8	103.5	88.6	102.3	103.6	102.3
P62191_PSMC1	97.9	98.5	98.7	98.3	100.1	101.7	101.5	100	97.4	101
P62195_PSMC5	103	96.2	99.1	102.7	104.4	101.7	102.1	94.6	97.6	100.2
P50395_GDI2	104.8	97.2	100.2	93.9	103.3	96.9	105.8	98.3	100.8	97.3
Q14247_CTTN	104.1	94.5	89.9	109.2	111	92.2	110.6	93.9	89.9	92.7
Q92797_SYMPK	99.1	100.7	100.4	102.8	99.8	100.9	95.7	100.8	99.3	99.9
Q15021_NCAPD2	115.3	95.6	93	88.4	116.7	95.1	112.8	95.1	92.2	92.9
P07951_TPM2	115.5	92.3	92.7	66.4	150.4	102.6	125.6	91.2	95.3	105.9
Q9BUJ2_HNRNPUL1	96.8	98.4	103.8	93.7	96.7	100.9	102.4	100.3	102.8	102
O00203_AP3B1	103.6	98.4	99.5	97.3	101	100.1	103.1	98	100.7	98.1
Q32MZ4_LRRFIP1	96.1	100.6	97.1	111.4	105	97.8	96.5	100.9	95.8	95.6
P40926_MDH2	97.1	99.9	101.9	104.4	97.4	102.2	98	98.7	102.2	102.4
Q12965_MYO1E	98.6	105.6	105.8	95.9	88.9	103.7	95.9	106.8	104.2	100.8
Q8IY81_FTSJ3	91.3	102.4	101.6	102.7	91.2	108.8	93	103.2	103.5	107
P27348_YWHAQ	102.3	101.8	97	106.7	108.8	96.8	104.3	102.7	97.5	98.5
P28340_POLD1	108.9	97.1	100.7	91.2	101.3	94.9	105.3	97.1	99.8	95.1
Q9NY65_TUBA8	100.1	90.5	98.7	89.5	85.9	111.4	88.1	90.6	85.7	119.4
Q15418_RPS6KA1	104.8	100.1	100.2	94.9	99.6	100.6	104.2	97.8	98.8	100.9
Q12789_GTF3C1	102.7	105.1	105.2	111.7	102.5	100.7	98.3	99	93.7	90.4
Q14997_PSME4	108.9	97.4	99.1	90.6	105.3	97	109.4	99.3	97	97.2
Q10570_CPSF1	99.4	103.2	101.2	98.7	101.2	102.1	97.7	101	101.5	100.4
Q14966_ZNF638	96.3	102.5	100.5	126.1	90.4	98.8	96.2	103.6	101.1	98.9
P28331_NDUFS1	106.2	95.1	96.5	102.8	109	100.4	107.6	93.6	97.2	99.5
Q8TD16_BICD2	103	98.6	95.7	100.5	105.8	98.2	102.8	99	94.8	95.9
P30153_PPP2R1A	104	98.1	101.1	92.6	105.7	102.7	100.1	97.9	100.6	102.2
Q8N163_CCAR2	100.5	98.6	100.3	102.2	103.4	101.1	97.9	97.7	99.5	99.9
P55786_NPEPPS	106.7	98.5	104.5	87.4	101.3	97.9	108.7	99	104.3	99.1
P04843_RPN1	86.8	117.5	109.3	112.5	60.4	104.8	87.3	118.4	111.7	105.6
Q8WVM8_SCFD1	102.6	95.3	99.5	87	103.4	100.3	104.1	95.7	100.2	101.5
P30041_PRDX6	105.7	98.2	102	96.9	104.5	101.2	100.8	97.2	100.3	103
Q6PKG0_LARP1	100.3	102.8	99.9	100.4	92.4	98	97.4	101.7	99	96.4
P09211_GSTP1	101.5	96.8	102.6	91.1	96.1	103.5	113.1	97.8	103.4	106.3
P23396_RPS3	101.7	103.1	101.2	99.3	87.1	101.6	99.9	102.7	101.5	101.4
P00338_LDHA	100	110.1	108.7	96.8	96.5	104	100.3	109	108.1	104.2
Q9H0B6_KLC2	100.5	94.4	94.2	109.2	113.9	103.4	97.3	95.3	93.8	100.3
Q93034_CUL5	102.8	99.6	98.7	102	106.1	97.9	101.3	99.3	99.7	96.9
Q13618_CUL3	100.3	102.2	97.3	101.4	104.7	100.6	97.6	101.4	98.3	99.6
P46379_BAG6	106.9	97.1	95.5	98.9	107.2	98.3	105.4	97.4	95	98.3
Q14157_UBAP2L	101.1	102	95.5	105.4	102.7	97.8	99.2	101.1	93.9	97.4
Q14690_PDCD11	97.8	104.3	106.1	113.2	86.6	101.4	97.6	104.9	105.7	100.8
Q9H3U1_UNC45A	106.8	96	96.9	100	106.7	98.7	104.5	96.4	97.6	100.3
Q9HAV4_XPO5	102.8	97.2	97.1	100.7	103.1	100.1	100.7	96.2	97.6	100.2
Q15637_SF1	97.4	99.7	102.3	100.5	102.1	105.3	94.4	98.1	100.2	99.3
Q03701_CEBPZ	97.8	102.4	99.9	104.2	96.4	103.6	93.9	101.1	98.7	100.8
P49756_RBM25	90.8	106.8	102.5	102.8	95.6	107.1	89.9	105.2	101.5	107.4
Q16181_SEPTIN7	103.1	100.3	100.7	96.9	98.8	99	103.9	101.5	102	101.2
Q9H2G2_SLK	105.6	97.5	97.5	96.9	103.5	98.5	105	98.5	95.9	96.9
O75400_PRPF40A	92.5	100	101.8	101.2	100.7	107.6	91.1	99.2	101.6	108.3
O94874_UFL1	96.9	96.7	101.4	100.2	99.9	104.4	96.2	97.1	102.3	103.2
Q8IWZ3_ANKHD1	106.6	96.4	97.2	99.7	107.7	100.9	103.2	95.2	95.1	101.2
Q9HCE1_MOV10	111.4	96.7	91.4	101	110.4	92.7	112.2	96.4	91.6	91.6
Q7Z460_CLASP1	106.1	99.1	97.6	96.8	106.6	98.3	104.8	96.4	96.8	96.7
Q12929_EPS8	98.3	96.6	103	98.8	106.8	106.3	97	97.8	98.8	103.7
Q5TZA2_NA	98.5	93	95.3	106.6	111.8	103.5	101.1	98.3	97.1	106.2
Q8WUF5_PPP1R13L	103.9	97.5	101.3	94.8	103.3	98.5	105.3	98.2	102.1	99
Q13459_MYO9B	102.2	101	99	99.9	101.9	96.5	101.8	101.9	97.1	97.8
P46087_NOP2	89.2	105.4	102.9	111	85.5	100.1	88	105.7	104.1	97.3
Q96Q15_SMG1	100.7	100.6	96.6	108.9	104.9	99.3	96.4	100.1	96.4	98.6
O15066_KIF3B	101.9	99.7	96.7	109.5	106.6	101.9	100.2	100.7	95.8	105.4
Q9Y2L1_DIS3	97.3	102.9	101.5	103.7	92.6	99.5	98.3	102.7	102.1	99.3
O95613_PCNT	104.7	96.9	100	99.7	106.7	93.2	104.2	98.2	98.1	91.2
Q5JSH3_WDR44	102.2	97.7	100.3	101.5	103	103	100.6	95.5	100.9	102.6
P41250_GARS1	100.9	94.3	99.4	92.7	107.9	103.7	99.6	93.1	97.5	106
Q9Y2A7_NCKAP1	106.3	99.7	94.2	96.9	112.6	96.3	108	99	93.3	97.4
Q8N392_ARHGAP18	107.1	98.9	102.3	86.6	87.4	88.8	111.5	98.7	101.7	88
P07910_HNRNPC	87.9	112.2	108.7	105	78.6	105.6	83.6	113.2	108.7	108.8
Q63HN8_RNF213	118.5	92.6	104.6	80.5	105.3	92.7	112.1	92.1	101.6	91.7
P48637_GSS	109.3	94	97.5	89.8	109.3	97.1	111.7	93.9	96.7	97.7
Q5T9A4_ATAD3B	90.6	100.4	104.5	103.9	93.8	104	90.9	96	103.3	104.8
Q6YHK3_CD109	132.7	108.2	92.6	90.9	104.5	89.8	129.2	111.7	91.4	87.4
Q96QK1_VPS35	103	95.8	100.4	89.6	102.3	98.3	109.6	97.8	100	101.3
Q92922_SMARCC1	103.7	98.5	99.7	97.7	107	96.4	99.3	98.7	98.9	95.3
O60333_KIF1B	102.4	98.7	97.9	102.1	104.3	99.6	106.2	99.5	98.4	100.6
O00116_AGPS	108.3	91	98.4	96.5	110.7	95.5	112.8	92.2	99.5	94.6
Q15293_RCN1	93.6	98	103.1	107.4	89.1	101.7	95.3	98	105.2	103.2
Q9P258_RCC2	105.2	98.4	105.4	90.3	101.4	98.4	104.5	98.8	104.2	100.4
Q8WWI1_LMO7	105.2	96.8	99.6	96.9	107.3	95.3	104.9	95.5	98.5	93.8
O60437_PPL	110.6	90.7	105	95.6	106.5	108.3	112.7	98.1	109.4	97.4
P13797_PLS3	98.8	101.7	103.4	95.9	96.7	102.3	101	101.3	104.1	103.4
P42765_ACAA2	97.7	106.5	102	94.5	95.5	93.8	97.3	105.9	103.7	94.9
Q15019_SEPTIN2	101.8	98.5	98.5	96.5	102	96.7	106.5	98.9	98.8	95.2
O60664_PLIN3	100.5	101.8	99.1	101.3	102	97.9	103.3	102.1	98.7	99.3
Q8NC51_SERBP1	97.9	104.9	96.8	110.3	91.3	96.5	95.2	104	95.6	93.8
Q6DD88_ATL3	93.5	112.1	102	112.1	73.3	95	93.9	111	102.5	93.7
Q08945_SSRP1	95.5	97.2	98.4	95.5	101.6	101.2	100.4	96	99.9	103.8
P49591_SARS1	103.6	94.7	95.4	91	110.6	100	101.3	94.8	96.1	103
O14950_MYL12B	98.1	97.2	105.3	89.5	93.5	101.5	100.7	97.5	108.2	102.9
P06744_GPI	100.3	103.5	102.6	93.5	99.1	103.6	101.8	102.3	104.2	104.8
O14715_RGPD8	98	70.4	90.2	91.5	139.6	96.6	106.8	88	84.2	107.2
P29966_MARCKS	93	99.4	101.1	113.1	103.9	102.5	95.6	101.5	102.8	104.3
P00505_GOT2	97.3	99.6	104.2	98.5	98.3	102.7	97.6	99.3	104.5	105.3
P10586_PTPRF	131.7	110	95.6	91.8	120	84.3	131	110.4	96.4	84.1
O00232_PSMD12	103.1	95.7	101.4	89.1	103.2	103.2	102.5	95.4	99.3	104.6
P38919_EIF4A3	90.1	99.1	103.8	100.4	96.1	108.3	92.2	98.8	104.1	109.3
O94906_PRPF6	98.7	106.4	101.2	101.3	92.1	97.1	95.1	105.4	101.8	95.8
O95202_LETM1	92.6	102.1	99.3	104.6	94.5	103.9	91.9	100.2	98.8	104
P62081_RPS7	102.7	97.9	97.9	80.2	96.4	102.6	109.5	100.1	100.9	109
P26196_DDX6	98.3	100.6	104.9	90.4	93.6	98.4	100.6	99.7	105.9	98.1
Q86XP3_DDX42	95.3	97.7	101	102.6	96.5	99	97.7	100.4	100.3	99
Q9P2R3_ANKFY1	106.8	92.4	98.6	89.2	110.9	100.6	104.4	93.2	99.5	101.2
P26641_EEF1G	100	94.4	98.1	96.3	105.3	99.3	102.2	94.4	97.4	98.9
O43252_PAPSS1	100.3	99.2	98.7	102.2	103	99.9	100.5	101.1	98.9	101.5
O14647_CHD2	94.9	113	102.5	110.2	84.5	98.7	93	113	104.6	97.3
Q92538_GBF1	103.3	98.4	97.2	97.5	108.3	100.9	102.8	98.4	96.2	102.8
O60701_UGDH	100.8	99.8	98.8	96.2	95.8	101.1	100.8	101.3	98.3	100.5
Q96KR1_ZFR	90	102.5	100.7	117.6	97.7	101	90.1	102.5	99.4	101.1
O43242_PSMD3	98.3	100.4	97	106.8	98	97.8	103.4	100.5	98	96.4
Q15276_RABEP1	102.6	94.5	98.3	97.2	103.4	97.6	103.8	95.3	100.3	95.9
Q9NVP1_DDX18	93.2	101.6	107.4	97.4	88.6	103.6	91.2	101.3	105.3	102.9
O00231_PSMD11	104.5	97.1	97.5	101.5	109.3	97.5	102.7	95	96.6	96.6
P61158_ACTR3	104.4	97.2	106.3	85.1	100.3	103.3	105.6	96.8	105.9	104.3
Q15643_TRIP11	100.6	94	98	98.1	109.6	96	102.7	95.8	97.6	95.2
P25205_MCM3	102.4	96.8	101.4	90.3	95.4	94.7	107.7	96.4	102.3	94.1
Q9UBT2_UBA2	98.6	100.3	100.2	108.2	103.2	100.1	98.2	99.6	100.7	99.4
Q6PGP7_TTC37	105.1	96.3	96	103.9	99	97.9	107.3	96.7	95.6	97.9
P36871_PGM1	102.5	106.5	107.3	86.7	92.1	96.2	106.9	104.7	109.5	95.5
P29692_EEF1D	97.2	95.8	94.6	105.6	108.3	96.3	99.1	94.6	94.5	96.3
P17655_CAPN2	104	94.9	98.4	90.7	109.7	96.8	108.6	97.1	99.5	99.7
Q15435_PPP1R7	103.3	97.7	103.3	95.5	98.4	102.3	100.7	96.1	101.2	100.5
P29144_TPP2	105.3	93.6	101.3	88.9	105.1	99.1	105.2	94.9	100.5	99.4
O43175_PHGDH	105.4	94.4	97.1	98.5	109.3	98.5	100.8	96.8	95.4	98.2
P31946_YWHAB	102.7	97.3	97.5	96.3	105.1	99.1	108.9	98.9	97.6	100.2
O43747_AP1G1	101.8	98.2	100.1	99.4	107.7	97.9	101.6	98	100.4	99.7
Q13315_ATM	110.9	98.2	100.6	91.5	99.1	94.7	109.9	99.1	100.6	91.5
P49419_ALDH7A1	106	96.4	101.8	93.4	99	101.8	102.7	96.4	100.9	102
P46459_NSF	100.4	96.7	99.3	102.7	105.2	105.8	97.9	97	98.6	105.6
P09493_TPM1	104.1	93.6	107.4	80.5	93.3	98.3	102.3	92.9	106.2	95.3
O60502_OGA	104.7	91.5	98.5	94.1	128.3	105.8	102.9	92.4	97	108.4
Q13561_DCTN2	105.6	98.2	100.5	96.3	100.7	100.8	101.6	96.5	98.7	98.3
A0AVT1_UBA6	105.4	97.8	101.4	96.2	107.1	101	106	96	100.7	101.9
P05198_EIF2S1	99.8	96.8	94.7	103	109.8	97.3	101.2	96.9	94.1	97.2
Q05682_CALD1	96.5	99.5	99.8	98	92.4	96.1	94.4	96.5	99	94.5
P55084_HADHB	96.3	103.4	105	105.2	94.1	103	95.4	102.3	104.1	101.7
Q96KP4_CNDP2	107.3	93.7	100.4	82.9	100.9	99.6	109	94.3	102	102.4
Q9NTI5_PDS5B	93.5	116.9	106	105.4	75.8	97.4	91.2	116.4	106.5	95.7
P17174_GOT1	97.3	96.2	93.9	103.4	122	102.4	98.8	96.3	92.8	103.6
P46937_YAP1	107.4	98.2	101.4	98.1	102.3	96.1	104.7	98.4	98.1	95.7
O95573_ACSL3	84.7	115.9	103.7	116.3	71.6	106	84.5	116.4	104.5	104.7
Q15417_CNN3	102.9	101.7	103.3	97.7	95.2	101.2	102.8	101.6	102	100.4
O15355_PPM1G	100.8	94.4	94.6	100.3	112.1	95.3	104.8	92.8	93	93.2
P40222_TXLNA	110.5	94.2	93.7	95.1	113.3	100.5	108.5	92.3	92.3	101.1
P56945_BCAR1	101.4	92.5	95	99.4	110.3	97.3	105.8	91.7	94.6	97.1
P09525_ANXA4	105.5	96.2	101.3	91	101.4	96.1	112	97.2	105	97
Q14240_EIF4A2	110.5	94.5	102.9	84.1	105.5	103.1	110.2	97.4	100.9	102.6
Q13136_PPFIA1	99.5	100.7	98.2	98.4	105	106.9	97.8	101.7	98.1	107.5
P50552_VASP	100.8	97.9	104	90.6	97	101.1	100.9	98.8	105.2	102.3
P49790_NUP153	94.3	101.1	99.1	101.6	95.3	99.6	92.6	101.8	99.4	99.2
P07954_FH	97.3	99.7	96.4	116.4	101.5	97.5	96.7	99.4	94.4	95.4
P18858_LIG1	108.7	95.6	99.7	91.5	103.8	96.1	104.3	94.4	98.2	94.6
Q9Y263_PLAA	102.2	95	99.4	92.6	104.3	101.1	102.7	96.8	102.8	105.2
Q06124_PTPN11	101.8	98.2	99	101.3	106.6	99.2	98.9	98.8	98.5	97.7
P49589_CARS1	102	97.5	97.9	97.2	107.1	102.1	101.6	97.4	97.6	101.9
P23528_CFL1	99.3	100	100	104	103.3	100.6	101.2	100.3	100.2	101
Q9BTC0_DIDO1	96.7	103.9	100.3	107.3	96.1	97.1	94.9	102.8	99.6	99.5
Q9H9A6_LRRC40	110	91.2	102.3	86	103.6	100.3	108.7	90.9	102.8	99.5
Q16643_DBN1	105	94	102.9	85.8	102	93.1	104.2	97.3	103	93.3
Q9HDC9_APMAP	87.1	113.5	110.6	111.2	70.4	111.4	84	111.7	112	110.3
P42566_EPS15	101.9	99.5	101.5	98.2	100.4	101.7	103	98.1	101.2	99.9
P35221_CTNNA1	99	107.6	106.3	101.2	98.9	103.5	95.8	108.5	103.8	103.7
O75691_UTP20	99.3	107.9	100.2	106.9	81.2	95.9	98.4	108.5	104.7	92.8
P36776_LONP1	99.3	99.6	103.2	94.6	95.5	100	95.9	100.2	101.7	102.4
Q86VI3_IQGAP3	123.3	92.2	94.9	86.7	109.2	91.1	127.9	94.2	96.7	90.1
P39023_RPL3	98	102.2	89.7	117.7	102.2	91.9	100.1	101.9	89.4	90.8
Q9H0D6_XRN2	104.7	100.6	95.6	105	102.6	94.9	104.1	103.6	93.5	96.1
Q9Y4E8_USP15	101.9	96	98.3	94.6	105.4	95.9	105.8	96	100	100
Q05639_EEF1A2	100.1	100.1	94.4	102.9	107.2	91.9	115.1	102	97.8	94.8
P11717_IGF2R	108.4	91	100.8	96.5	105.6	101.5	107.5	91.4	98.9	101.5
Q6P2E9_EDC4	100.7	98	100.1	104.8	105	102.6	97.8	98.1	98	100.6
P26006_ITGA3	118.7	86.7	99.3	83.8	123.8	99.6	119.2	86.7	97.4	99.6
Q14126_DSG2	107.2	100.7	93.6	101.6	109.1	90.7	108.6	100.6	92.6	88.1
A0MZ66_SHTN1	108.6	96.2	100.1	97.4	104.2	95.6	106.2	97.2	97.5	95.3
P52789_HK2	72.1	100.7	116	132.7	79.4	154.9	75.1	103.6	120.1	158.4
Q15691_MAPRE1	99.9	98.3	97.6	100.6	103.8	102.5	101.9	96.3	99.1	103.1
P08237_PFKM	105.6	95	99.5	96.1	103.8	98.6	104.5	92.9	98.9	96.4
P43304_GPD2	108	95.2	101.6	91.2	106.1	99.5	109.1	95.7	102.7	100.2
Q16555_DPYSL2	101.4	100.6	105	97.2	94.2	106.6	100.1	101.2	104.5	105.9
O95163_ELP1	107.2	92.7	98.5	95.1	111	100.3	104	94.5	98.1	101.6
Q15155_NOMO1	77.7	108.8	91.6	146.4	74.5	104.4	85.2	115.8	94.7	99.7
Q86VS8_HOOK3	101.1	102.8	98.4	107.9	105.4	98.3	97.5	101.1	96.3	97.7
Q13573_SNW1	95.7	104.5	98.2	108.8	96.7	95.1	100.3	105.8	98.8	94.8
Q04917_YWHAH	100.2	101.6	99	96.1	100.2	96.7	104.2	102.3	99.7	98.5
Q9UNZ2_NSFL1C	105.4	99.4	95.6	98.2	109.1	95.2	107.4	99.2	97	92.9
O75874_IDH1	100.5	101.4	97.3	92.7	110.3	110.2	101.8	101.9	97.9	110.1
P49257_LMAN1	86.8	117.5	103.3	120.6	67.8	99.7	88.5	117.2	105.7	98.7
Q99623_PHB2	90.4	101	102	110.3	90.1	101.8	93.7	104	105.2	104.8
Q9Y230_RUVBL2	103.7	94.8	99.9	96.6	106.6	96.6	104.8	93.3	100.8	96.2
Q8WUM0_NUP133	100.5	96.5	99.6	102.1	104	99.7	99.8	96.3	102	99
P14314_PRKCSH	92.3	102.3	105.1	108.9	88.5	101.8	88.8	100.3	106.2	101.6
P27695_APEX1	101.7	99	100.4	92.7	103.2	97	99.8	97.6	100.4	95.9
Q04323_UBXN1	96.9	97.2	96.6	103.5	101.1	99.3	100.8	97.8	99.8	101.5
Q9C0C9_UBE2O	100.7	97.8	101	97	103.5	102.3	97.6	98.3	99.4	102.6
Q96R06_SPAG5	104	94.8	91.4	108.5	116.1	97	102.8	97.8	91.9	95.1
Q96I24_FUBP3	96.1	99.1	95.9	118.2	103.8	100.5	92.4	97.2	96.9	99.9
P63244_RACK1	103	95.9	104.3	91.7	99.3	104.2	101.2	94.6	104.2	104.7
Q13310_PABPC4	96.7	96.8	99.6	101.2	96.6	104.5	100.5	96.8	100.2	108.5
P00491_PNP	100.6	96.4	101.8	94.4	101.8	103.1	99.8	95.7	100.7	102.8
Q9H4A4_RNPEP	102	96.5	101.3	98.7	104.6	101.3	107.4	97	103.4	101.5
Q9HB71_CACYBP	98.9	102.8	95.7	102.8	102.1	92.7	103.8	101.5	94.9	95.6
P09429_HMGB1	95.5	108.5	104.7	101	89.3	92.3	101	107.9	105.6	95.6
O00567_NOP56	86.9	114.4	103.9	116.8	73.2	100.9	87.4	114.5	104.5	99.2
P46060_RANGAP1	107.3	97.1	97.2	99.3	110.9	94.9	107	96	98	96.5
P26358_DNMT1	108	103.6	99.9	107.7	83.5	91.8	106.8	105.4	101.3	90.3
P55809_OXCT1	98.2	101.3	101.5	103.2	100.8	102.5	96.3	98.6	99.4	103.1
Q9Y265_RUVBL1	103	94.7	101.8	97.5	100.9	101	100.5	94.6	100.5	101.4
Q7L2E3_DHX30	110.6	92.9	93.5	98.5	110.2	94.6	106	92.2	92.6	94.7
P51812_RPS6KA3	105.5	98.4	99.8	96.7	103.2	101.4	101.9	98.2	98.3	100.6
Q9NVI1_FANCI	120.8	96.2	91.3	92.8	107.6	88.7	120.1	96.4	91.2	87.6
Q5JPE7_NOMO2	89.6	105.7	105.9	105.8	83	106.3	90.5	106.2	106.7	104.9
P07195_LDHB	104.3	96.8	97.8	97.5	103.9	96.6	103.8	98	97.7	96.4
Q15020_SART3	97.1	97.4	99.4	99.6	103.9	99.2	102.1	97.4	101.6	99
O15020_SPTBN2	106	105.5	98.1	98.4	102.2	95.1	101.6	104.4	96.7	94.1
Q9Y6G9_DYNC1LI1	103.2	97.1	99.7	100.2	104	101.5	98.1	96.7	98.1	101.7
P31947_SFN	97.8	103.8	94.5	104.2	99.1	98.2	101.9	109.8	93.9	97.7
Q9UKN8_GTF3C4	106.8	93	102.1	93.9	105.2	100.8	103.9	92.6	98.7	101
Q7Z417_NUFIP2	89.1	104.2	97.8	114.9	94.5	105.5	92.5	103.2	99.1	105.5
Q9UKY7_CDV3	95.6	100.5	95.8	116.6	100.3	100.7	96.6	98.7	96.4	99.1
P62820_RAB1A	102.3	99.4	99.4	91	95.3	100	103.4	98.8	100.8	101.4
O00299_CLIC1	98.9	100.1	105.1	99.5	101	105.3	102.4	100.3	104.4	105
P42858_HTT	104.7	98.4	101.8	102.1	102.7	103.5	97.5	99.4	101.8	102.3
P08473_MME	95.4	100.7	103.6	89.5	90.9	88.2	95.4	103	102.3	89.2
Q96SB4_SRPK1	109.3	90.8	96.9	94.9	114.3	99.2	105.7	90.6	93.7	98
P52907_CAPZA1	100	97.4	100	106.2	101.5	99.6	100.1	98.4	101.8	97.2
P31327_CPS1	55.8	298.5	52.7	61.6	59.9	60	55.8	303	47.3	60.8
Q9Y2Z4_YARS2	103.4	94.8	99.5	101	100.3	103	101	94.5	97.4	102.8
P47756_CAPZB	101.5	99.6	100.1	94.9	100.8	95.7	108.3	101.2	101.1	97.5
Q9BVJ6_UTP14A	99.8	98.4	101.1	98.2	95.8	105.5	98.9	98.2	101.5	104.9
P16885_PLCG2	102	94.4	99.3	99.1	102	102.4	104.3	95.2	97.1	102.6
Q96RT1_ERBIN	103.6	93.2	100.6	91.8	110.7	96.6	105.3	94.7	101.5	97.1
P13674_P4HA1	64.9	118.9	124.9	118.9	69.6	139.6	67.2	121.5	131.8	144.3
Q8NBS9_TXNDC5	95.5	102.2	101.8	102.3	87.7	110.4	93.2	100.4	102.6	107.4
P08758_ANXA5	96.9	99.4	99	95	106.5	103.9	103.1	101.7	102.1	104.2
P15586_GNS	111.7	93.3	98.6	94.6	104.8	101.5	110.9	93.9	99	104
Q9BQS8_FYCO1	113.8	93.8	95.8	92.9	109.8	94	111.5	93.3	97.6	94.9
P80303_NUCB2	96.4	103.5	104.7	102.7	90.3	103.6	93.7	103.6	106.2	103
Q96ST3_SIN3A	94	105.8	104.1	99.8	93.4	101.2	99.5	107.2	106.1	101.8
Q96GQ7_DDX27	99.6	99	100.1	103.1	103.3	102.2	96	97.9	99.4	99.9
Q9UBE0_SAE1	102.5	96.7	98.5	96.8	107	101.1	102.4	97.1	98.8	102
Q9BW19_KIFC1	98.4	104.8	94.1	101.2	103.1	97.6	95.6	101.2	93.9	99
Q14676_MDC1	98.8	101.7	104.3	94.7	87	102.4	96.4	100.2	105.5	101.3
P05556_ITGB1	107.4	94.8	100.6	88.5	115	97.8	110	92	99.9	98.4
P19174_PLCG1	102.6	99.6	95.3	99.1	109	93.7	104.3	101.5	97.2	92.5
P31943_HNRNPH1	93.7	97	104.8	101	97.2	106.1	97.7	98.2	106.1	107.1
P50851_LRBA	105.4	96.1	101.7	95.9	105.2	102.8	102.9	96.3	99.3	104.7
P08865_RPSA	99.6	95.3	98.1	94.2	103.7	100	100.8	96.2	101.8	99.8
Q9NZB2_FAM120A	100.7	103	96.7	106.9	100.5	99.7	99.2	101.5	96.8	98.8
Q12996_CSTF3	97.1	97.4	103.3	98	102.6	101.3	100.1	98.1	102.3	102.4
Q5JTV8_TOR1AIP1	89.9	115.1	109.7	110.9	75.5	111	88.1	112.8	110.7	108.5
Q8N1G4_LRRC47	99.9	103.6	100.9	101	92.8	99.6	97.4	104.1	101.7	99
O43396_TXNL1	102	97.8	98	99.8	109.2	99.3	102.5	95.4	98	97.9
Q9Y4A5_TRRAP	101.8	95.5	104.6	100.2	107.2	101.2	96	96.2	102	99.4
Q9NZI8_IGF2BP1	97.4	99.6	101.5	103.9	94	105	94.7	98.8	102.1	104.2
P27694_RPA1	98	97.2	99.4	104	103.2	98	105.8	98.8	99.4	98.8
Q9BXS5_AP1M1	101.3	98.6	99.3	97.6	102.5	102.7	100.3	98	97.5	101.9
Q12905_ILF2	101.3	98.2	103.9	95.2	101.4	102.7	97.7	96.8	101.5	100.6
P46777_RPL5	102.6	98.3	96.9	96.8	99	98.6	103.6	99.5	97.4	97.3
Q9UIQ6_LNPEP	109	92.2	100.4	97.6	110.5	98.8	110.2	94.8	99	99.2
Q13409_DYNC1I2	104.5	95.1	96.9	98.6	104.6	97.8	106	95	95.1	97.8
Q96AY3_FKBP10	104.6	104.7	101.2	116.2	91.5	102.8	105.5	105.3	102.6	103.4
Q13724_MOGS	94.7	113.4	105.3	108.9	67.3	105.8	92.5	110.9	107.5	103.6
O95793_STAU1	99.3	102.3	101	100	93.9	108.2	97.9	100.1	101.2	108.8
Q01105_SET	101.4	95.5	104.5	90.6	95.8	102.2	100.3	96.4	105.5	102.2
Q6Y7W6_GIGYF2	102	94.2	98.7	94	105.8	101.4	103.2	98.4	98.6	101.9
Q9Y3P9_RABGAP1	108	96.1	94.8	102.4	114	95.6	105.8	96.9	93.3	98
Q05397_PTK2	104.4	98.3	100.5	94.6	100.8	99.8	103.7	97	100.6	102.8
Q9UHD2_TBK1	105.4	96.5	94.8	95.5	108.6	97.8	106.8	97.4	94.1	97.9
O43776_NARS1	100.2	96.5	92.7	100.4	102.2	99.5	108.8	97.8	92.1	100.1
P51114_FXR1	92.9	103.3	97.3	123.1	95.6	103	94.6	101.9	97.9	102
Q12830_BPTF	102.5	98.6	101.1	97.4	102	104.6	99.8	101.2	101.3	102.6
P28370_SMARCA1	111.8	105.6	97.8	90.5	103.3	88.7	110.8	106.7	98.3	86.4
P16989_YBX3	103.1	96.7	102.9	105	115.1	107.6	96.4	88.2	93.7	85.2
P22059_OSBP	99.2	98.4	98.1	96.2	106.7	101.9	97.8	98.4	97.7	102.2
Q14258_TRIM25	101.3	96.4	95.6	103	107.4	100.3	106.7	98.5	96.8	103.3
Q5UIP0_RIF1	101.1	98.1	99.6	102.9	104.7	98.3	100.2	100	97.2	97.3
P46108_CRK	99.7	98.4	99.3	103.4	104.1	105.3	97.7	99.7	100.7	105.9
P40763_STAT3	109.4	93.2	99.9	99.4	107.2	102.1	106.5	93.7	96.3	104.2
Q5VTR2_RNF20	98.9	98.6	97.2	104.9	109	101.8	100	99.4	98	101.3
Q6NUK1_SLC25A24	93.7	93.7	105.2	104.4	95.2	103.4	94	94	105	103.6
Q5SRE5_NUP188	104.1	97.9	96.9	100.3	103.9	94.7	102.7	97.9	99.2	95
Q9Y262_EIF3L	102.2	97.5	95.4	96.9	102.6	97.9	105.7	96.4	95.5	96.7
Q9Y4F5_CEP170B	98.9	95.5	95.2	102.4	111.8	102.3	100.1	95.4	95.8	104.6
Q13616_CUL1	101.9	100.9	103.3	102.3	95.1	99.6	102.6	101.6	101.8	101.9
Q00653_NFKB2	99	98.3	94.9	105.2	111	103	104.7	100.3	95.4	105.2
O00425_IGF2BP3	107	98.5	102.7	93.2	97.5	104	100.3	95.3	100.7	102.8
Q5H9R7_PPP6R3	108.6	95.2	96.2	97.4	112.6	99.5	106.1	94	95	99.5
P04040_CAT	87.4	120.2	95.4	108.5	94.3	94.4	86.8	122.5	96	92.9
Q9BXJ9_NAA15	99.5	102.3	94.5	100.6	99.5	96.4	101.1	100.6	95	96.5
Q9UMX0_UBQLN1	101.1	99.5	96.6	104.6	106.4	102.9	94.9	97	95.4	101.6
Q6P1J9_CDC73	95.3	101.7	97.9	108.8	98.8	100.5	92.2	103.5	99.6	100.5
P18124_RPL7	100.1	100.6	97	91.7	92.6	100.2	104.2	98.7	98.3	100.5
P62263_RPS14	94.7	105.1	96.7	102	87.1	96.8	98.3	106.7	100.3	104.4
O43615_TIMM44	98.2	95.9	98.3	98.1	102.2	102.7	98.8	97.6	98	102.1
Q9NQW6_ANLN	103.2	103.6	90	105.6	103.7	92.6	98.3	103.4	88.7	92.8
Q9UH65_SWAP70	96	105.8	95.6	115.2	100.7	96.8	96.1	105.1	97.5	99.5
P62495_ETF1	99.9	100.6	97.5	95.6	101.8	95.7	101.6	102.8	99.6	97.8
Q15477_SKIV2L	105.6	96.7	100.2	97	99.6	96.5	105.3	96.1	97.9	98.5
Q9UG63_ABCF2	105.7	103	95.6	93.8	94.6	96.5	102.1	101.7	95.5	93.8
P60228_EIF3E	103.5	95.6	98.1	95.1	101.7	99.7	105.2	97.4	98	100.6
P09960_LTA4H	104.3	97.2	96.1	99	112.4	100.4	105.1	97.6	97.1	101.8
Q13838_DDX39B	95.9	98.9	106.6	95.6	99.5	104.7	96.6	98.8	106.5	103.7
O95340_PAPSS2	99.2	100.7	100.1	99.5	101.7	100	102.4	101.4	98.9	98.4
P34897_SHMT2	95.1	96.6	103.1	101.9	96.8	100.3	98.4	98.5	103.3	101
Q13206_DDX10	88.1	98.7	97.8	110.1	96.9	103.8	86.2	100	99.5	102.7
Q9NR45_NANS	97.6	94.6	97.8	100.8	109.3	97.6	105.8	95.9	100.3	98.6
O60832_DKC1	94.4	104	99.8	105.4	87.9	93.6	97.5	105.3	101.6	94.9
P17480_UBTF	100.4	96.6	102.8	95.1	95.3	103.1	97.9	96.5	102.3	103
P18754_RCC1	95.5	101.7	103.9	102.2	96.5	103.3	93.2	101.2	103.8	102
P39748_FEN1	99.5	103.7	104.3	95.2	92.1	103	97.4	102.7	103.7	104
O60749_SNX2	102	95.7	98.2	93	106.9	98	103.7	96.3	97.7	98.7
Q9NWH9_SLTM	95.6	108.4	103.9	98.6	94.4	99.3	94.2	109.3	104.5	98.6
P06753_TPM3	107.6	93.9	106.2	80.3	100.3	103.3	102.7	91.5	104.5	101.3
O60826_CCDC22	104.8	96.2	98.5	93.3	107.1	101.9	104.9	95.7	99.9	104.5
P09104_ENO2	92.5	107	111.9	95.3	97	111.5	93.5	108.9	112.8	112.6
Q12797_ASPH	89.4	111.6	112.7	105.5	65.7	107.6	88.3	113.4	111.6	107.8
Q99714_HSD17B10	98.9	95.6	103.4	97.8	103.3	105.9	95.2	95.9	103	106.5
Q14527_HLTF	113	98.2	98.2	100.7	106	95	113.4	98	94.9	94.7
Q9UJU6_DBNL	104.3	95.8	99	97.8	100.3	94.1	105.6	97.9	98.6	94.6
P31040_SDHA	102	95.9	99	99.4	109.5	94.5	102.9	96.4	99.4	94.8
P08621_SNRNP70	89.5	107.2	101.7	106.4	89	99	93	108.7	103	99.4
P21796_VDAC1	92.6	102.3	108.4	101.5	86.9	107.5	94.5	102.3	106.9	107.3
Q9UJZ1_STOML2	92.1	97.4	100.6	106.2	98.9	104.1	91.8	98.1	102.4	102.9
Q14738_PPP2R5D	103.6	99.6	98.8	101.4	100.2	100.4	103.3	98.9	96.5	101.6
O94973_AP2A2	102.3	105.6	101.9	98.4	95.1	101.7	100.3	102.9	99	100.6
O95817_BAG3	100.6	97	88.4	107.5	118.6	105.5	103.3	96.3	88.9	108.4
P08240_SRPRA	91.2	112.2	100.5	110.8	70.7	106.6	86.9	110.2	101.6	103.9
P61221_ABCE1	103.9	97.4	96.3	98.4	105.3	96.2	104.5	96.4	95.6	95.3
Q15181_PPA1	102.5	94.4	99.6	95.3	99.3	101.7	105.1	94.9	99.3	104.1
Q9NSE4_IARS2	98.2	97.4	101.4	99.7	101.6	103.4	101.4	97.7	101.1	104.6
O75351_VPS4B	104.4	94	98.5	107.1	107.5	105.2	103.4	92.8	97.1	105.8
P04844_RPN2	88.7	119.4	108.3	117.7	59.5	97.6	90.4	118.3	111.8	95.7
P57740_NUP107	99.5	96.7	98.5	99.4	104.2	98.7	101.3	96.6	97.4	97.8
Q9NZT2_OGFR	104.2	98.3	98.8	94	105.3	98.5	102.3	98.5	98.3	99.5
Q96J02_ITCH	112.3	93.6	100.2	88	111.2	94.3	113.2	94.2	99.2	94.5
P08243_ASNS	98.7	85.3	91.7	99.4	129.2	108.7	100.2	86.6	90.4	108.1
Q9NZ08_ERAP1	151.9	76.5	89.2	70.2	126.4	90	156.1	77.1	85.5	89.5
O75179_ANKRD17	106.8	96.2	94.4	100.1	113	97.2	102.6	96.3	89.9	97.8
Q8N4C8_MINK1	108.8	98	96.1	94.6	109.6	96.8	107.8	98.9	97.6	96.3
Q15058_KIF14	105.7	109.3	95.7	94.1	104.7	91.6	108.3	103.7	93.5	90.7
P24752_ACAT1	97.4	98.5	100.7	99.2	96.4	98.1	103.9	99.3	103.8	99.5
Q96T58_SPEN	95.3	102.6	101.7	108.8	97.8	107.5	95.3	102.8	100.9	103.2
Q9BTW9_TBCD	106.8	96.3	98.3	102.5	105.8	99.8	106.4	96.3	97	98.6
Q7Z2W4_ZC3HAV1	95.6	97.7	101.9	103.5	98	104.2	96.9	98.5	101.8	105.4
Q15813_TBCE	100.9	97.1	99.8	107.2	104.6	103.2	101	97.5	96.9	103.7
P52209_PGD	103.3	98.8	101.2	96.3	101.8	104.2	103.2	100	99.4	103
Q9UKM9_RALY	83.3	113.9	103.7	130.4	80.3	103.4	82.4	113.6	103.9	101.7
O00764_PDXK	99.6	99.8	100.6	97.5	95.5	102.8	99.4	101	102	102.7
P17301_NA	96.1	101.9	101.1	102.6	110.4	103.3	93.3	101.7	101.5	103.5
P24844_MYL9	90.6	97.9	105	92.7	79.2	93.3	108.4	97.1	107.9	93.4
P52292_KPNA2	103	97.8	94.5	98.2	105.4	104.8	96.2	96.4	93.9	104.4
Q96PK6_RBM14	86.6	99.3	93.7	119.4	100.2	97.2	99.4	102.4	97.6	99.8
Q9Y5K5_UCHL5	108.7	95	98.6	99.9	101.9	98.4	106.6	91.3	98.9	98.5
O60306_AQR	100.2	100.4	96.8	104.7	101.6	99.9	97.5	100.3	94.9	99.2
P50748_KNTC1	113.3	95	96.4	95.9	109.5	90.9	108.9	96	93.5	90
P35637_FUS	88.8	97.9	100.8	109.1	98.8	108.8	90.7	98.5	102.3	110.5
P17858_PFKL	103.8	103.4	107.5	89.5	91	102.6	100.8	103.5	108.5	102.7
Q12802_AKAP13	98.9	105.3	99.8	95.4	98.8	97.2	103.8	104.2	100.3	96.6
P36578_RPL4	101.3	96	97.9	95.6	102.1	98.4	103.3	96.5	98.3	99.3
Q9HCC0_MCCC2	101.6	92.4	102.1	94.9	100.3	100.9	110.2	94.3	102	102.3
Q5JTZ9_AARS2	103.1	94.7	99.9	93.7	103.4	100.8	100.5	95.2	102.8	101.3
P12429_ANXA3	107.3	97.1	103.5	87.6	91.9	93.2	109.2	97.8	104.9	91.7
Q6UB35_MTHFD1L	108	91.2	101.5	92.5	101	94.3	106.3	91.6	100.5	94.1
Q7RTP6_MICAL3	108.6	98.3	100.4	92.5	98.1	95.9	110.5	98.2	97.3	93.2
Q9UDT6_CLIP2	97.6	92.8	95.3	104.1	119.7	98.7	98.3	92	96.3	102
Q13620_CUL4B	100	104.1	104.3	103.1	96.2	96.9	103.4	104.9	104.3	98
Q9Y3I0_RTCB	96.8	96.9	101.3	101.4	100	102.8	97.4	96.1	101.3	102.6
Q9HAU0_PLEKHA5	106.6	96.7	104.6	101.8	104.3	100.8	106	93.8	99.7	97.8
O94776_MTA2	97.7	105.6	100.2	98.1	91.7	102.9	95.9	104.6	100.3	101.7
Q9H2P0_ADNP	98.6	100.8	100.1	98.8	99.8	98.5	96.1	100.9	102.6	99.4
Q9NTZ6_RBM12	94.6	97.8	97.1	108.6	100.5	103.9	96	99	101	105.6
Q96A65_EXOC4	106.7	97.5	99.2	90.3	99.4	97.9	103.8	95.9	100.6	98.9
O60231_DHX16	99.8	99.9	102	100.4	100.5	105.1	96.7	97.9	101.3	102.2
Q9UIG0_BAZ1B	101.2	100.3	102.3	98.7	87.2	102.7	99.9	102.1	101.6	102.4
P48147_PREP	105.2	95.9	99.6	93.6	109.3	101.4	105.9	95.1	101.2	99.9
P18669_PGAM1	100.7	98.8	103.4	85.9	93.2	112.2	104	101	103.4	114.5
P15170_GSPT1	100	96.6	99.8	103.7	105.2	99.9	98	96	99.8	99.5
O75976_CPD	114.9	95.7	95.7	91.4	127.6	89.3	115.8	94.5	94.1	90.4
P51991_HNRNPA3	92.3	97.6	104.1	97.7	92.5	102.4	99.3	98.6	106.4	103.5
P48739_PITPNB	103.4	96.3	98.5	94	105.4	98.8	104.9	95.8	99	99.4
Q9BPX3_NCAPG	106	94.8	99.7	96.1	106.1	96	108.9	96.1	98.2	98.1
Q15642_TRIP10	103.8	103.3	99.5	95.5	104.4	96.2	99.9	103	100.5	93.5
Q9Y2Z0_SUGT1	96.9	97.7	94.2	115.7	112.1	102	100.1	97	95.6	100.1
Q15042_RAB3GAP1	102.2	95.1	101	95.1	105.4	99.8	101.9	94.2	99.2	99
O15042_U2SURP	99.1	101.4	99.8	94.8	100.8	103	95.4	100	99.6	102.7
P98175_RBM10	93.6	95.5	95.7	107	106.2	107.1	92.5	95.8	94.9	107.5
Q9BYK8_HELZ2	101.5	101.9	94.7	113.5	107.1	103.2	97.5	100.9	94.4	104.1
Q9Y2W2_WBP11	96.1	102.4	90.9	114.2	106.3	93.5	96.6	103.9	92.8	95.1
P43686_PSMC4	101.4	96.1	98.6	99.3	102.6	100.7	103.6	96.8	96	100.2
P54727_RAD23B	100.6	99.5	95.7	99.6	105.9	97.8	96.7	99.6	96.8	100.6
Q14C86_GAPVD1	101.5	97.5	96.3	97	107.2	103.1	102.5	98.3	96.1	103.8
Q9BZQ8_NIBAN1	103.6	96.1	93.4	98.5	115.4	95.2	106	97	93.7	95.6
Q8NFC6_BOD1L1	99.8	98	99.2	99	109.7	99.1	102.8	98.5	97.1	100.3
P11413_G6PD	100.4	99.2	100.8	97.1	102.3	101.8	104	99.4	100.2	102.5
Q92576_PHF3	101.1	105.1	98.3	112.2	107.6	100.6	96.5	103.7	97.1	98.2
O15056_SYNJ2	107.7	90.6	98.4	87.4	104.4	95.7	112.9	96.8	103.1	100
P30084_ECHS1	101.9	95.5	99.7	96.7	102.5	107.9	100.2	93	98.7	107.4
Q14694_USP10	105.4	92.5	98.1	93.7	107.4	97	107.8	92.5	99	98.5
P05388_RPLP0	100.4	98.3	101.2	91.2	98.7	108.3	97.5	97.7	100.2	110.8
Q7L7X3_TAOK1	99.7	103.2	100.5	105.3	99.5	104.7	98.2	104.5	99.2	106.1
P54819_AK2	99.8	98.7	103.8	97.7	99.3	100.6	95.8	99.1	105.7	99.7
O95819_MAP4K4	103	100.6	102	95.6	102.9	97	102.6	100.6	101.4	98.8
P12081_HARS1	102.2	97.1	99.4	94	104.5	98.4	104.5	95.7	100.5	98.9
Q8IZL8_PELP1	99.6	100.5	103.4	103.3	104.7	100.3	98.8	101.8	102.8	99.8
Q96K76_USP47	105.4	88.9	98.1	94.9	111.8	102.3	105.5	88.2	96.7	105.6
Q8WWQ0_PHIP	95.7	104.4	99.3	108.7	99.4	99.1	99.2	107.7	96.5	100.8
Q16543_CDC37	107.7	95.6	103.2	81.4	99.4	108.4	103.7	95	103.7	110.2
Q6PI48_DARS2	100.2	94.7	104	87.9	104.2	103.8	98.5	93.8	104.4	101.8
Q14166_TTLL12	104.1	95.9	99	94.2	102.4	98	108.8	96.8	100.7	99.3
O60885_BRD4	94.7	101.6	96.6	114.5	105.6	110.3	96.4	103.6	99	109
O75821_EIF3G	99.6	98.1	92.2	105.1	104.7	98.8	100.7	99.3	93.9	99.2
P35232_PHB1	91.8	102.6	98.2	112.6	97.7	100.3	90.2	101.6	98.4	100.2
Q9NX58_NA	87.5	117.3	103	119.8	69.2	93.5	88	113.8	105.4	92.5
P50995_ANXA11	105.3	96.1	104.9	94.3	99.1	97.9	105.7	97.6	105.3	99.3
Q96KG9_SCYL1	99.8	98.6	99.2	98.1	99	98.1	98.5	101.6	98.4	99.3
Q8IXT5_RBM12B	93.2	101.1	98.1	103.9	102.1	102.2	93	100.7	99.7	101.7
O75150_RNF40	99.8	97.8	99	107.9	112.4	102.5	99.9	96.6	97.1	100.5
Q06210_GFPT1	99.4	99.5	102.4	98.6	101.3	103.8	97.4	99	101.9	103.1
P02533_KRT14	109.3	104.1	79.1	89.5	123.2	66.8	104.1	120	77.2	64.2
Q9UL46_PSME2	111.3	94.6	92.4	83	112.4	102.6	115.4	96.6	94.5	106.6
Q8TBA6_GOLGA5	90.7	116.8	94.6	97.4	102.6	98.2	87.3	119	94.2	96.6
Q96HC4_PDLIM5	105.3	93.7	99.6	90.1	101.8	100.1	103.6	93.1	98.8	99.4
P31942_HNRNPH3	89.9	99.4	101.2	110.2	97.8	100.9	93.6	100.8	101.4	102.8
P11177_PDHB	96.3	97.8	106.3	100.5	96.1	105.9	96.9	96.4	108	106.7
Q9Y696_CLIC4	98.1	106.8	100.8	104	100	106	91.1	103.8	101.1	102.7
P14735_IDE	107.2	95.1	98.6	93.5	107.5	98.6	106.3	97.7	99.9	98.7
Q9Y6D5_ARFGEF2	104.7	94.2	100.3	96.8	106.4	99.5	104.8	95.8	99.1	97.6
Q9H6T3_RPAP3	106.2	92.8	99.8	92.3	103.1	101.6	106.3	94.1	97.5	103.2
Q9Y3F4_STRAP	103.6	96.6	92.9	108.6	110.5	102.8	103.5	95	93.3	102
P22307_SCP2	100.7	106.4	99.6	97.2	102.3	98	95.3	106.7	97	97.5
P04179_SOD2	95.1	109.5	103.3	105.2	92.3	98.8	94.4	106.4	102.8	96.6
P09543_CNP	106.4	103.6	98.9	99.3	99.2	98.2	104.3	103.2	98.5	97.6
Q9ULH1_ASAP1	100.9	100.7	104.9	93.8	99.4	104.1	96.5	97.4	101.4	103.1
P22234_PAICS	108.7	96.2	102.2	91.2	102.8	96.1	104.4	94.5	100.8	96.6
Q8TAT6_NPLOC4	100	96.7	98.5	98.8	107	101.7	101	94.9	99.4	102.7
O00469_PLOD2	85.5	113.4	123.4	110.3	79.2	124	86	111.9	123.8	125.2
P35573_AGL	106.2	99.6	96.6	100.1	102.1	97.7	109.6	98.9	96.6	100.5
A0FGR8_ESYT2	92.3	113.5	107.1	107.9	71.9	101.9	93.6	113.4	107.4	103.8
Q14137_BOP1	97	97.9	100.7	100.7	97.8	100.9	94	99	98.7	98.7
Q92734_TFG	100.6	101.5	95.9	104.7	107.3	97.5	100	100.3	95.8	97.1
P15531_NME1	106.7	94.5	103.3	87.8	101.6	99.2	105.8	94.2	101.8	98.7
Q9ULW0_TPX2	95.3	105.7	96.3	106	91.9	98.7	93.3	105.5	96	98.7
Q5T1M5_FKBP15	104.5	95	100.5	100.4	108.4	105.4	102.9	94.9	101.5	102.2
Q6NZY4_ZCCHC8	103	94	101.8	96.9	106.8	100.5	101.6	93.7	102.8	101.4
Q9Y6M1_IGF2BP2	101.5	97.9	105.1	98.5	97.1	97.5	98.6	96.5	104.8	98
Q8IX12_CCAR1	95.3	101.2	103.6	100.7	101.1	104.1	91.8	100.7	101.8	105.7
P35269_GTF2F1	101.4	97.4	102.7	95.8	98.2	105.2	97.3	97.5	101.9	104.6
O75815_BCAR3	96.8	93.7	98.2	109.3	112.4	99.3	98.3	92.1	98.7	100.2
P06396_GSN	103.1	103	96.6	105.6	103.8	98	101.7	103	96.1	97.6
P20020_ATP2B1	90.1	105.1	101.3	107.2	100.1	100.7	94.5	106.4	99.4	101.1
O95373_IPO7	105.1	92.9	103.1	87.7	105.4	100.4	101.8	91.3	102.8	98.8
Q9NR09_NA	106.9	95.4	97.5	93.5	106.7	98.8	103.3	95.7	96.7	97.3
Q9NVE7_PANK4	102.3	97.5	96.4	92.2	102.6	97.4	105.6	98.9	98.9	100.4
Q9Y2J8_PADI2	116.7	92.1	106.6	76.2	95.4	85.9	121.9	92.8	105.3	86
O43592_XPOT	104.5	99.3	100.6	97.7	100.5	99.3	100.6	97.7	97.6	100.1
Q9BT78_COPS4	100.1	96.9	98	100.2	106.9	100.4	102.7	97.7	99.1	100.2
Q08752_PPID	102.7	98.3	94.6	105.6	108.7	100.5	101.7	98.1	95.5	102.2
O60934_NBN	100.2	94	106.5	92.5	102.6	96.1	101.1	97.2	108.3	98.3
Q9HCG8_CWC22	99.2	98	102.6	93.6	100.2	101.5	95.6	97.3	101.6	102.2
Q12788_TBL3	103.5	93.3	96.9	92.9	109.4	98.1	105.7	90.3	96	97.9
Q8N201_INTS1	105.3	98.1	99.1	99.3	106.6	100.3	100.8	97.4	95.3	101.6
O14646_CHD1	95.6	107.4	98.6	98.1	95.8	99.3	94.5	105.4	98.5	99.8
Q8WXX5_DNAJC9	93.8	102.1	98.9	97.6	102.9	105.4	99.2	102.3	98.1	106.1
P50502_ST13	102.1	94.2	99.5	91	103.5	101.8	103.1	94.5	100	101.6
Q7Z3B4_NUP54	97	98	101.3	101	99.9	101.6	96.6	97.1	99.7	101.5
Q9Y5K6_CD2AP	101.9	97.6	96.5	103.6	104.3	98.3	101.1	99.2	97.2	99.1
Q8NCN5_PDPR	97.8	94.2	100	103.6	100.3	106.7	95.8	96.7	102	107.4
Q08379_GOLGA2	115.3	98.7	97.8	98.3	116	91.8	111.3	97.8	94.5	92.2
Q9Y4W2_LAS1L	97.7	96.1	99.6	98.8	108.1	100.2	95	97.4	101.8	101.4
P29353_SHC1	104	96.4	100.2	95.9	102.5	105.7	100.2	95.3	99.5	107.5
P61019_RAB2A	95.2	108.9	98	109.2	89.2	98.7	96.8	106.8	98.7	96.4
P68400_CSNK2A1	101.8	97.6	94.5	98.9	101	101.9	104.3	98.6	95.1	103.4
P53992_SEC24C	99	97.5	98.7	101.3	107.4	103.1	100.7	98	99.1	103.3
O75312_ZPR1	100.9	94.3	90.6	107.8	113.9	98.6	98.9	94.5	91.6	96.8
Q07065_CKAP4	95.9	114.8	108.8	101.3	61.9	103.3	94	114	109.3	99.7
Q9UKK3_PARP4	108.6	95.3	105	91.8	99.4	100.4	106.7	95.9	106.6	100.3
O43399_TPD52L2	103	96.2	95.7	107	109.4	96.7	101	97.2	94.8	98.8
O94901_NA	86	118.4	115.8	101.1	69.6	103.9	88.9	120.4	118.8	101.9
Q9NYF8_BCLAF1	94.5	97.7	96.6	112	103	100.4	96	98.2	98.5	99.7
Q8TC07_TBC1D15	103.5	96.3	100.9	88.9	101.7	97.1	100.7	94.7	98.8	97.3
O75822_EIF3J	96.5	97.3	94.2	111.9	108.8	100.1	94.3	96.2	94.4	97.8
O00154_ACOT7	99.5	95.3	102.4	98.8	95.4	99.2	106.6	96	101.6	99.2
P13861_PRKAR2A	97.8	100.3	98.1	105.1	103.4	102.8	98.9	99.7	98.4	100.4
Q8N7H5_PAF1	96.9	93.9	98.2	103.4	108.7	108	100.1	94.4	97.3	106.9
Q15398_DLGAP5	108.5	104.2	97.6	89.5	94	85.5	104.2	103.5	96	84.8
Q9Y450_HBS1L	98	98.3	97	106.4	100.2	101.8	94.1	99.1	98.7	98.4
Q9Y295_DRG1	102.4	98.6	102.4	96.1	98.9	100.6	100.6	100.4	100.8	100.8
P12277_CKB	96.9	102.7	99.7	109.1	105.8	108.2	95.1	102.2	98.9	107.8
P18031_PTPN1	87.4	108	105.5	108	78.1	105.6	87	106.5	106.5	105.1
O14744_PRMT5	108.1	94.2	99.8	91.6	107.8	97.1	108.5	94	98	97.7
Q15084_PDIA6	88.6	103.4	107.8	98.8	85.2	103.8	88.3	104	109	102.5
Q9NZL9_MAT2B	101.1	95.5	102.2	98.2	102.9	104.5	100.7	93.8	102.6	103.5
Q15436_SEC23A	98.8	103.3	104.2	99.5	97.9	104.6	96.6	98.9	102.7	101.3
Q9P0L0_VAPA	91.6	117.8	103.4	122.1	66.7	98.1	87.7	116	102.8	94.5
P08779_KRT16	100	111.6	90.7	97.9	78.5	68.4	92.3	193.9	94.4	68.7
P62937_PPIA	98.6	95.8	99.5	92	91.3	116.9	96.1	97.3	99.1	118.1
O14936_CASK	103.7	107.8	102.3	97.8	95	99.8	98.3	107.2	102	100.1
P31930_UQCRC1	94.3	100.1	101.4	101.8	97.2	105.4	97.6	100.4	103.5	108.1
Q7L1Q6_BZW1	94.3	103.2	102.5	99.7	92.9	100.3	95.7	102.4	103.8	101.5
P11498_PC	91	125.1	98.8	98	90.1	97.1	92.6	127.6	98.4	97.9
Q13564_NAE1	112.6	88.9	99.4	88.6	112.1	99.8	112.2	90.6	99.5	103.4
Q52LW3_ARHGAP29	112.6	95.1	97	88.6	106.4	92.3	109.5	94.6	95.8	90.1
A1X283_SH3PXD2B	105.2	99.2	96.9	106.4	102.6	97.9	104.6	98.4	97	99
O75746_SLC25A12	98.9	99	105	94.2	91.8	104.8	97.7	99.2	104	106.2
Q96SI9_STRBP	96.1	103.3	104.1	107.8	96	101.3	94.2	100.4	103.1	101.7
O75122_CLASP2	102.4	98.2	90.8	110.8	104.3	99.1	99.9	98.3	90.2	98.1
P07737_PFN1	100.7	100	99.2	108	104.2	97.1	98.1	99.7	98.3	96.6
Q86V81_ALYREF	93.6	105.2	106.2	100.1	84	100.6	94.6	107.3	106.5	98.7
Q6ZRV2_FAM83H	98.2	99.4	102.8	104.8	93.6	98.5	98.7	103	100.2	95.4
Q9NQT8_KIF13B	104.2	97	97.4	107.5	106.5	100.5	103.7	99.7	99	100.3
Q15154_PCM1	117.9	88.6	88.5	89.4	118.7	86.6	112.9	89.2	88.3	84.6
Q99497_PARK7	105	99.1	101.8	96.6	105.4	101.3	100.7	97.8	100.5	100.8
Q8WXI9_GATAD2B	98.4	102.4	101.4	98.9	100.4	99.6	96.9	100.5	101.8	97.4
O75955_FLOT1	118.2	91.6	101.1	81.8	105.1	85.4	118.4	95	101.4	89
Q5T3I0_GPATCH4	90.6	96.6	94.8	103.8	100	98.7	91	95.8	96.8	99.8
Q9BYT8_NLN	106.4	92.4	104.2	80.8	103.6	100.2	104.9	91.8	105.1	101.6
P04181_OAT	99.9	93.9	97.4	101.2	102.9	105.1	96.3	93.4	96.9	104.5
P29317_EPHA2	99.7	83.2	87.4	107.3	132.5	101.3	101.8	85.6	88.7	101.8
Q8N5C6_SRBD1	99.1	110.1	104	96.5	80.3	90.9	97.4	111.5	107.8	90.2
O75083_WDR1	101.7	96.1	96.5	98.5	104.1	95.6	109.1	96.6	99.3	96.2
Q76FK4_NOL8	94	99.9	100.1	108.6	100.7	94.2	91.5	99.5	98.5	93.4
Q9Y281_CFL2	99.9	101.6	95.4	104.7	107.2	95.8	98.6	97.5	95.8	93.2
Q9UNN5_FAF1	107.3	94.9	97.8	92.8	106.5	100.3	105.2	96.7	98.5	100.3
O15372_EIF3H	100.7	98.1	95.4	108.7	106.8	96.4	98.4	94.6	94.7	95.2
Q13619_CUL4A	108.4	96.7	99.8	93.2	105.7	94	109.1	96.4	99	93
Q99816_TSG101	104.6	97.2	92.9	99.2	112.1	97	109.4	97.3	95.3	98.3
Q9Y2L5_TRAPPC8	102.6	96	95	98.5	109.6	98.8	108.7	98.1	95.6	95.6
Q96HE7_ERO1A	87.5	105.7	115.8	101	85.5	116.6	86	105.6	115.7	116.8
Q5TF21_SOGA3	88.1	95.1	99	117.7	106.5	98.3	86.4	95	99.6	96.2
Q2TAY7_SMU1	97.9	96.6	103.1	98.3	102	105	95.5	94.9	101.7	102.6
Q13043_STK4	104.1	94	97.2	100.8	111.8	100	103.6	92.8	94.7	102.1
P61224_RAP1B	98.7	99.8	102.4	87.2	97.1	99.7	104.5	102.4	104.1	103.2
P48668_KRT6C	101	138.3	91.2	137.8	78	63.2	92.6	177.3	84.5	63.8
Q9NVA2_SEPTIN11	101.5	98.2	104.1	95.8	99.2	98.5	103.6	99.6	105.3	95.8
P46109_CRKL	96.7	97	101.6	100.1	99.9	106	99.2	96.2	101.2	106.5
Q9Y6Y8_SEC23IP	101.4	98.1	96.5	99.6	104.4	98.1	101.6	96.3	95.5	98.1
Q5T0F9_CC2D1B	110	92.4	100.7	92.3	107.3	96.9	106.2	93.2	99	93.4
Q9BY89_KIAA1671	103.7	94.9	99.2	85.9	98.9	93.3	100.7	97.2	101.6	91.9
P21589_NT5E	93.7	99.1	104.1	102.9	99	105	99.4	100.1	104.9	105.7
Q96PY5_FMNL2	103.5	108.5	106.2	91.1	90.7	90.3	102	107.9	107.4	87.9
P13804_ETFA	96.8	100	103.1	101.3	97.4	106.2	96	99.6	103.4	104.1
Q9HC38_GLOD4	104.8	95.9	101.4	90.6	103.5	99.2	103.4	95.2	101	98.5
Q6P158_DHX57	104.3	97.5	95.3	96.3	102.9	99.9	102.5	96.2	94	100.7
O75410_TACC1	104	95.2	92.2	100.5	111.9	97.6	102.3	97.1	95.6	94.5
Q96C19_EFHD2	104	94.6	99	96.3	104	95.7	104.7	92.2	100.2	95.8
P15559_NQO1	133.1	79.7	96	84.9	157.9	100.8	149.8	82.4	95	106.1
Q9UPQ9_TNRC6B	100.6	101.3	101.2	100.6	103.2	99.3	96.7	100.5	99.9	98.7
P33240_CSTF2	95.5	96	100.7	102.9	102.4	101.1	96.1	96.3	99.2	100.5
Q13123_IK	92.6	106.6	97	110.6	97.1	96.8	90.6	108.1	98	97.5
P32322_PYCR1	99.7	99.2	106.3	107	93.8	98.9	94.4	98.2	107.4	99
Q5VT52_RPRD2	99	99.3	100.4	109.1	104.2	104.9	98.4	96.9	100.5	103.4
Q9H4L5_OSBPL3	100.9	103.5	100.2	94.7	98.7	99.2	100.1	99.2	99.9	98.2
Q9HCS7_XAB2	97.6	99.9	97.9	103.3	106.1	99.1	97.8	99.2	97.4	98.4
P30876_POLR2B	117.8	95.6	91.6	98.2	112.9	90.8	119.1	97.1	90.1	89
Q00169_PITPNA	105.8	94.2	99.9	90.8	106	106	103.9	92.1	99.3	107.6
P38606_ATP6V1A	98.5	97.6	99.1	98.9	103.8	102.7	105.2	97.5	101.2	103.9
Q86VM9_ZC3H18	96.6	99.8	93.9	116.2	109.9	99.6	93.6	100.6	96	100.2
Q969V3_NCLN	90.5	110.8	108.4	115.8	67.1	103	91.4	111.8	107.9	100.3
Q86U86_PBRM1	92	108.1	104.2	107.6	86.4	99.4	98.4	112.5	103.8	98.2
Q96SB3_PPP1R9B	102.7	95.4	97.4	101.9	108.7	102.4	96.7	94.8	98.1	104.5
P35249_RFC4	101.6	98.9	110.7	99.8	103.5	102.6	92.2	93.7	96.7	96.2
O43395_PRPF3	95	110.8	103.1	101	83.2	105.1	90	108.3	103.5	101.8
Q96T37_RBM15	87.9	103.4	100.9	112.7	96.2	101.5	90.3	102.1	103	102.2
Q15365_PCBP1	96.3	103.5	92.1	121	107.4	96.2	94.1	102.4	91.8	96.5
Q5JTH9_RRP12	94.6	107.2	100	112.5	86.7	101.4	95.6	107.5	100.6	99.1
P62906_RPL10A	102.9	109.9	104.8	95.6	72.1	97.2	100.8	109.4	105.3	97.8
P61106_RAB14	104.8	96.7	100.7	90.7	99.1	103.1	100.2	96.9	99.6	104
P38117_ETFB	100.7	99.6	101.6	96	98.8	102.5	97	99.9	100.5	102.4
P30419_NMT1	99.8	101.8	98.3	95.3	100.4	100.8	101.9	101.5	98.2	99.7
Q9P2R7_SUCLA2	97.8	103.3	100	104.4	100.9	99	98.8	102.4	99.7	101.6
Q96G03_PGM2	100.7	96.3	97.6	99.4	113.4	103.2	100.3	97.9	97	103.2
P51784_USP11	110.3	91.2	89.7	103.3	128.5	107.2	107.8	92.5	89.2	108.2
Q99661_KIF2C	91.2	99	93.9	105	103.8	100.3	89.3	100.8	92.8	97
P49916_LIG3	100.4	98	99.8	92.9	104.7	99.3	99.4	96.7	101.8	95.8
Q567U6_CCDC93	102.7	104.8	100.1	96.9	96.9	97.3	105.2	106.8	101	96
P40925_MDH1	102.1	101.6	96.5	107.7	106.3	97	103.3	102.9	96.7	97.3
Q9UPN4_CEP131	116.9	91.4	91.1	87.4	111.9	83.3	117.9	90.8	93.9	82.3
Q6XZF7_DNMBP	97.2	99.5	94.5	110	103	103.2	94.9	99.6	96.2	102.4
Q9Y223_GNE	99.7	100.9	98.4	102.8	103	101.3	100.9	103	98.8	102.2
P40121_CAPG	101.6	100.6	100.3	98.7	97	94.4	106.2	100.8	98.8	95.1
Q13523_PRPF4B	93	103.7	99.5	103.9	98.8	102.9	90.5	102.2	99.8	101.4
P62316_SNRPD2	97.7	99.9	102.7	106.6	94.3	101.8	93.9	99.6	103	102.7
O75376_NCOR1	99	101.4	104.1	96.4	94.8	97.3	98.9	103.4	104	98.7
Q14571_ITPR2	98.2	105.2	109.4	93.2	83.9	98.4	93.6	105	106.6	97.8
Q8NEB9_PIK3C3	107	94.5	96.8	95.9	105.2	100.6	107.1	94.1	96.4	102
Q8N684_CPSF7	94.7	100.9	99.4	101.6	103.4	97.9	98.7	101.1	101.1	98.9
Q12768_WASHC5	109.8	93.2	100.8	87.4	105.9	101.1	106.3	94.9	99.3	100.7
O43815_STRN	99.3	98.9	96.3	111.8	101.4	100.7	99.1	99.7	99.3	101.3
Q14185_DOCK1	109.9	97.3	97.4	96.4	108.6	97.5	110.8	98.4	95.2	95.2
Q96A49_SYAP1	99.4	95.7	93.5	111.1	109	101.4	97.2	93.1	92.9	102.3
O14617_AP3D1	104.5	98.9	101.9	96	96.7	95.4	106.6	98.5	101.5	96.6
O75044_SRGAP2	104.8	99.3	101.2	98.6	106.7	100.8	103.5	100	99.5	100.9
Q9NQW7_XPNPEP1	103.7	97.1	98.9	94.4	106	100	104.3	96.7	97.7	102
Q8WU90_ZC3H15	98.5	102.7	99.9	101.5	93.3	100.1	100.5	105.2	100	101.6
Q9NZN5_ARHGEF12	102.7	97.9	100.3	103.2	105.8	104.8	100.4	95.1	97	101.1
Q2NL82_TSR1	101.8	99.5	99.1	95.4	95.2	96	99.4	96.7	98.8	95.5
Q7Z3U7_MON2	106.5	95.8	98.5	93.1	106.2	97.1	103.1	96.6	99	96.9
Q9P265_DIP2B	106.3	98.6	96.5	94.7	107.4	93.5	101.5	98.1	94.6	96.1
Q8IYI6_EXOC8	102.1	95.8	100.5	96.4	105.5	105	100.1	95.9	100.6	106.8
P78406_RAE1	94	98.2	99.1	106.3	102.6	103.5	94.5	98.7	98.4	102.9
Q5GLZ8_HERC4	118.8	97.1	102	85.3	108.7	89.6	116	98.3	99.4	92.5
O00461_GOLIM4	115.1	89.6	94	89	130	86.5	115.2	91.6	94.5	84.1
Q9UBS4_DNAJB11	90.2	105.4	101.8	104	93.6	106.8	91.6	104	104.8	105.6
Q96JJ3_ELMO2	110	95.6	99.8	86.4	105.7	102.5	104.8	94.2	101.9	103.7
O60488_ACSL4	98.5	107.8	99.3	110	96.5	99.8	95.2	105.7	94.7	95.5
O15357_INPPL1	103.4	100	100.4	103.7	101.6	98.8	101.1	101.2	98.5	97.4
P23284_PPIB	104.3	90.8	96.8	86.3	106	109	107.7	90.8	97.8	112.3
P25786_PSMA1	100.7	100.4	100.7	99.7	102.1	98	97.2	101.2	98.9	98.4
Q9UPN6_SCAF8	98.9	98.5	101.8	97	99	101.3	96.1	96.8	101.1	99
Q9NS87_KIF15	113.1	88.2	95.4	98.2	121.3	95.4	113.1	89.6	93.1	94.4
P20073_ANXA7	98.4	96	99.6	97.6	107.2	100.4	105.4	98.5	102.2	102.5
Q07960_ARHGAP1	102.5	94.7	99.3	97.2	98.9	96.8	105.4	95.1	98.7	98.5
P51149_RAB7A	95	100.4	103.5	97.2	89.3	103	95.8	102.1	102.7	103.2
P23588_EIF4B	98.7	97.2	86	93.1	116.2	97.3	101.7	97.5	86.5	97.7
Q9Y3T9_NOC2L	97.5	98.1	98.7	90.6	103.5	103.8	94.3	98.2	99.1	104.4
Q86YP4_GATAD2A	98.3	98.4	97.8	108.8	99.9	100.4	95.1	98.3	95.4	96.7
Q07021_C1QBP	96.6	95.9	103.4	98.7	95.2	106.4	96.5	95.5	105.1	106.1
P43034_PAFAH1B1	102.5	95.7	102.5	89.5	102.7	101.5	106.1	97.4	100.7	103.4
Q9UGP8_SEC63	89.8	118.7	106.3	107.4	60.9	100.2	89.1	120	109.2	99.4
O00541_PES1	95.6	103.3	101.1	101.9	87.8	95.5	95.5	101.8	101.2	94.2
Q9Y5L0_TNPO3	104.2	96.1	100.4	95	108.1	103.4	101.8	95	97.4	102.8
P53814_SMTN	86	99.8	85.9	130.2	116.6	103.1	82.7	99.5	85.6	102.6
Q9UNH7_SNX6	103.7	96.8	96.4	97.6	112.8	96.4	106.7	97.6	97.2	95.7
Q6IBS0_TWF2	99	100.6	96.5	104.6	102.2	95.6	101.6	98.9	99.1	97.9
P15121_AKR1B1	103.7	100	101.8	92.1	100.6	97.2	107.1	98	100.9	99.3
Q7Z4S6_KIF21A	102.5	100.9	97.3	103.3	95.7	103.9	101.2	102.2	96	102.1
P49006_MARCKSL1	94.4	102	95.2	114.8	100	101.2	94.1	102.1	95	101.2
Q7Z4V5_HDGFL2	99.1	103.2	103.7	102.6	102	102	94.6	102.5	100.4	98.1
O60282_KIF5C	99.9	97.6	102.7	105.8	102.7	109.2	97.6	98.1	101.1	109.1
Q9NSV4_DIAPH3	115.9	97.9	92.7	96.4	113.9	92	113.5	99	91.6	93.3
Q9Y570_PPME1	98.3	97.1	104.3	95.7	101.3	103.8	100.5	98.1	103.4	107.5
Q9GZS3_WDR61	101.5	96.2	97.7	102.6	104.4	101.4	102.8	93.5	99.2	103.3
Q8WUD1_RAB2B	98.8	98.8	100.6	103.4	101.1	109.1	93.7	95.8	100.1	107.5
P37837_TALDO1	102.1	101.4	102.7	94.2	97.6	96.9	102.5	100.1	102.2	97
Q13347_EIF3I	100.7	96.9	97.3	99.8	108.4	95.3	101.5	98.1	97.2	95.1
Q99959_PKP2	101.6	101	96.1	101.1	108.4	95.2	103.5	101.3	95.7	92.2
P52306_RAP1GDS1	106.1	98.5	98.5	92.8	102.7	95.6	106.7	98.4	100.5	93.9
Q8N1G2_CMTR1	98	97	94.5	104.8	109.5	100.7	105.1	97.9	92.4	101.7
Q9BY44_EIF2A	102.2	99.7	99.7	105.9	95	98.5	101.4	98.5	97.4	98.1
Q969G3_SMARCE1	101	97.9	102.6	96.8	102.1	100.1	99.6	98.3	100.4	99.5
Q9UJV9_DDX41	95.3	98	98.7	105	100.6	98.3	97	98.7	100.2	98.2
Q9UHD1_CHORDC1	102.3	94.7	96.8	104	104	97	106.4	95.1	96	98.7
Q9H0L4_CSTF2T	98.8	95.7	98.1	97.4	102.7	102.1	99.1	95	102.2	103.5
Q6NYC8_PPP1R18	96.3	102.4	101.1	103.3	103.8	99.8	94.8	101.4	97.3	96.7
Q09028_RBBP4	106.4	97.6	99.8	95.9	101.4	98.5	104.4	96.2	99.3	99
P47755_CAPZA2	107.5	98.1	106.9	92.7	98.6	98.7	108.1	95.7	109	98.4
Q9H501_ESF1	99.9	91.7	100.1	92.7	103.8	104.4	97.2	92.4	98.5	107.4
P33121_ACSL1	106.1	102.1	101.8	91.6	90	95.2	103.6	100.7	101.8	95.6
P12004_PCNA	110.7	98.1	94.3	99.2	119.8	96.8	109	96.9	92.6	95.6
O43314_PPIP5K2	107.7	96.9	99	88.5	100.5	99.6	107.3	99.1	99.6	99.7
Q99570_PIK3R4	104.2	97	98.6	94.1	102.5	98.8	104.6	96.9	99.4	98.8
Q9UJ70_NAGK	105.1	94.7	100.4	90.5	104	106.2	104.1	92.5	101.2	106.9
Q9NRR5_UBQLN4	105.3	96.3	93.9	104.1	110.7	101.1	100.8	95.7	95.3	99.5
Q9UJC3_HOOK1	106.8	101	97.3	106	105.4	99.3	102.5	97.2	95	98.1
Q96RP9_GFM1	102	93.1	97.6	94.8	103.1	98.7	103.4	93.2	98.5	99.2
Q99873_PRMT1	122.7	92.7	98.8	84	110.8	87.9	123.7	93.7	97.9	89.4
P22570_FDXR	102.8	96	100	101.2	107.2	103.8	101.8	93.9	101.9	103.7
Q9UH99_SUN2	78.7	137	115.8	125	57.4	101.3	80.2	138.6	116.4	99.1
Q8NBF2_NHLRC2	102.5	94.6	96.8	90.1	107.9	98.3	107.9	94.2	98.3	96.9
Q9Y4I1_MYO5A	105.7	100.2	100	94.7	102.2	101.7	104.1	98.8	99.1	100.7
Q9NYL9_TMOD3	96.5	95.8	102.5	97.9	97.6	99.3	104.2	98.7	103.2	101.2
P22087_FBL	90	102.1	104	102.2	90.8	107.6	90.5	104	104.1	107.3
P05387_RPLP2	96.8	96.2	97.7	111.6	97.7	104.3	94.2	95.1	98.6	102.8
Q92905_COPS5	98.1	96.1	99.8	94.8	104.9	101	107.2	99.5	97.5	102.8
Q6IMN6_CAPRIN2	100.9	96.4	101.5	97	110.4	99	101.1	96.7	98.2	99.5
Q8WVM7_STAG1	97.7	103.5	102.1	100.4	100.5	99.7	94	102.8	101.7	100.6
P60660_MYL6	101.8	94.3	108.4	90	94.4	101.6	100.3	96.1	108	103.2
Q27J81_INF2	104.1	100.1	99.6	104.9	99.4	98.3	102.3	99	99	97.4
Q9Y5X2_SNX8	103.7	98.6	103.4	80.2	92.4	94.5	104	99.6	103.5	96.7
Q13617_CUL2	100.9	101.5	100.2	95	105.2	95.3	104.7	100.6	99.5	98.3
Q99747_NAPG	98.3	92.7	95.5	102	108.1	96.1	107.8	93.1	96.4	95.9
P26368_U2AF2	93.6	103.9	100.7	106.7	94.5	102.7	88.8	104	102.8	102.5
Q13283_G3BP1	114.3	92	94.4	91.4	112	95	118.1	91.6	93.4	95.6
Q92597_NDRG1	71.5	120.4	127.5	105.4	72.3	123.7	71.7	122.9	134.4	126.8
Q15366_PCBP2	94.4	98.6	95	112.2	105	104.1	96	99.8	92.5	104.5
P49593_PPM1F	101.8	94.4	101	97.4	104.7	101	101.7	95.1	100.9	101.3
Q12874_SF3A3	95.4	96.3	98.9	101.1	103.8	101.2	98.1	98	100	102.2
Q10713_PMPCA	101.7	96	96.6	100.3	113.2	93.4	106.1	98.9	96.5	97.1
O14777_NDC80	114.5	96.2	90.9	97.4	122.9	87.7	117.5	95.1	89.5	88.2
Q9H3P7_ACBD3	92.6	100.4	99.8	105	100.1	106.9	94.1	97.7	100.9	107.8
Q6NZI2_CAVIN1	108.5	108.6	107.3	93.5	97.6	92.2	107.8	107.2	107.9	90.4
P06493_CDK1	107.2	99.5	93.2	99.2	113.8	93.5	111.9	98.6	90.5	95
P13798_APEH	104.3	95.1	101.3	88.6	99.7	98.5	110.2	94.6	100.7	98.2
O75676_RPS6KA4	105.4	101.5	101.7	95.4	98.9	95.3	100.7	102.1	100.2	94.6
Q13131_PRKAA1	101.1	104.9	96.5	112.3	99.3	98.5	103.9	103.1	96.2	99.1
O75340_PDCD6	99.9	96.4	98.5	93.6	111.7	101.6	108.4	96.8	97.1	105.1
P14550_AKR1A1	102.4	104.3	98.4	95.7	97.4	96.3	99.3	104.1	100.7	95
Q53GS9_USP39	94	104.3	102.2	102.2	87.9	99.9	96.1	106.2	103	99.8
P0DP25_CALM3	105.1	97.1	100.1	86.4	104.3	103.2	105.5	96.7	99	103.3
P21281_ATP6V1B2	100.5	99.4	97.4	105	105.6	105	100.4	98.2	98.6	103.9
Q9UBC2_EPS15L1	101.8	94.5	98.5	103.8	106.3	102.8	97.3	94.6	96.7	102.1
O95831_AIFM1	126.3	90.9	100.8	81.3	119.4	94.5	128.7	90.4	100.1	94.7
Q14684_RRP1B	98.4	101.1	100.2	107.5	100.8	98.1	95.2	99.3	98.1	98.4
P19525_EIF2AK2	99	101.7	97.5	102.4	97.8	99.2	101.3	104.8	100.3	100.4
Q96S55_WRNIP1	96.1	100	98.1	103.7	101.9	104.3	99.7	101.6	101.2	105.2
Q9Y6A5_TACC3	114.1	92.5	93.7	91.8	122	92	106.5	93.2	90.2	93.7
Q9UKL0_RCOR1	97.5	100.4	100.6	103.1	99	102.5	98.1	103.8	101.5	103.9
Q96BP3_PPWD1	100.8	94.2	98.4	97.2	111.7	98.8	97.8	93.9	96.1	99.4
O76094_SRP72	95	97.4	97.7	103.9	104	99.6	97.4	97.8	101.2	99.9
Q14562_DHX8	97	101.8	103	103.2	101.9	100.1	98	104.2	101.1	96.8
O43684_BUB3	93.8	98.3	101.1	104.8	103.6	99.6	99	97.9	102.8	99.9
Q96FS4_SIPA1	105.2	98.3	98.4	101.6	109.1	101.3	103.5	99.3	96.3	97.2
P30038_ALDH4A1	98.9	104.9	98.3	96.7	102.6	97.1	105.1	105.5	97.9	97.7
P31350_RRM2	112.9	100.9	85.5	107.6	120.8	97.4	111.9	99.8	84.7	97
Q9NZJ4_SACS	101	98.7	98.4	99.2	101.3	96.2	102.5	97.9	98.3	96.9
Q7LBC6_KDM3B	107.4	93.3	97.5	92.7	111.4	94.1	105	94.1	97.1	94.1
Q9P2N5_RBM27	93.8	101.8	102.3	108.7	97.5	102.2	91	100.5	101.7	104.1
Q16795_NDUFA9	117.5	95.6	95	92.9	102.3	97.8	115.5	94	94.5	97.9
P07686_HEXB	104.1	93.2	99.1	97.9	107.9	98.2	109.7	96.5	98.8	99.7
Q14257_RCN2	92.7	102.2	99.1	112.6	95.3	103.8	92.3	103.3	99.5	104.2
Q13217_DNAJC3	86.7	104.1	103	118.8	91.8	105.6	83.3	103.2	102	104.5
P17812_CTPS1	98.1	94.1	100.6	91.4	94.8	99.3	101.7	94.8	102.6	100.8
Q9H223_EHD4	99.9	103	104.4	93.5	90.6	102.3	102.1	103.2	105.4	101.3
Q5JRX3_PITRM1	99.5	97.2	97	96.1	105.6	104.3	99	96.3	97.4	103.4
Q13671_RIN1	104.4	95.9	102.8	96.2	94.7	97.4	103	95.1	102.7	94.9
P25685_DNAJB1	92	107.2	93.1	131.7	100.7	104.3	90.3	106.7	91.8	104.3
Q6KC79_NIPBL	104.1	101.6	99.3	101.1	104.5	97.5	99.6	100.1	97.6	96
Q96EY7_PTCD3	104.8	95.4	102.6	94.5	103.8	100.9	98.7	94.6	102.2	100
P23921_RRM1	106.7	93	96.8	92.8	106.8	94.2	103.8	95.7	95.5	95.1
Q14671_PUM1	104.2	98.1	98.7	99.9	106.7	99.7	104.4	95.9	98.5	99.2
P61981_YWHAG	95.5	102.5	93.9	110.9	104	100.4	97.4	100.6	94.3	100.6
P28066_PSMA5	103.6	96.9	98.2	96.4	104.7	99.2	101.1	96.9	97.3	100.4
Q16831_UPP1	100	90.5	97.4	98	115.5	97.3	103.3	91.8	95.4	96.6
Q9NSD9_FARSB	103.7	95.2	101.2	89.8	102.1	101.1	105.5	94.9	101.8	101.3
O60318_MCM3AP	98.6	100.5	101.9	102.1	97.6	102.4	97.9	101.3	102.4	103.9
Q14847_LASP1	97.3	100.3	96	113.1	105.1	94.4	99.8	102	96.1	93.1
Q15008_PSMD6	102.3	96.3	100.2	95.5	104.7	102.6	102.3	96.8	100.1	102.6
Q9Y6D9_MAD1L1	96.8	96.4	98.3	103.2	105.3	102.3	96.8	95.3	100.8	102.4
P42356_PI4KA	104.9	98.8	100.2	96.3	104	97.1	104.3	100.2	96.6	95.3
P16152_CBR1	99.5	98	101.2	102.6	98.2	102.1	101.4	98.2	103	103.4
O14579_COPE	103.8	94.7	102.6	88	100.1	100.9	106.6	96.2	101.1	102.6
Q16401_PSMD5	106	93.8	106.4	84.1	103.5	102.6	102.3	95.1	106.7	103.7
Q92917_GPKOW	97.6	99.2	96.3	109	102.3	100.1	97.8	98.2	95.8	98.8
Q9UMS4_PRPF19	95.6	97.9	104	103.5	100.2	106.5	93	95.8	102	106.6
Q7Z2Z2_EFL1	103	100	98.5	96.7	103.2	104.8	98.1	98.5	97.3	103.8
O14841_OPLAH	105	101.2	104.8	88.6	94.6	101.2	100.2	101.8	107.1	100.8
P22695_UQCRC2	94.6	99.5	102.4	108	97.9	104.9	93.7	97.5	102.3	104
Q92817_EVPL	112.5	95.1	105.9	87.9	104.4	96	113.7	101	104.8	94.6
P29218_IMPA1	104	94	100.2	98.1	111.5	107.1	101.1	95.1	98.8	106.1
P50416_CPT1A	103.5	100.5	100.2	100.7	102.5	96.7	102.4	98.2	97.4	96.1
Q9UK76_JPT1	100	96.8	92.6	110.3	110.8	103.7	95.3	95.7	92.7	104.7
Q15057_ACAP2	101.1	97.2	98	103.8	106.1	103	101.8	97.8	95.6	102.4
P30566_ADSL	108	99.6	96.2	93.4	109.3	98.7	106.3	96	94.2	99.8
Q9BVP2_GNL3	95.7	95.2	104.2	101.4	96.1	107.3	92.5	92	103.2	106.1
P25440_BRD2	87.6	101.7	96.9	130.2	103.6	112.2	84.7	103.6	94.6	115.4
P36957_DLST	94.5	98.6	98.3	116.3	100.5	101	90.3	98.1	98.5	100.7
Q9HC35_EML4	104.8	95.4	99.6	95.2	107.3	102.7	101.6	94.7	99.8	101.5
Q15003_NCAPH	108.3	92.7	100.7	89.8	108.1	98.2	105.8	92.6	97.9	97.8
P82094_TMF1	109.4	98.4	91.4	105.4	119.6	96.2	110.1	98	90.1	94.2
Q9UHP3_USP25	105.3	94.7	101.9	94.8	103.9	101.6	97.4	94.4	100.1	101.1
Q14692_BMS1	100.7	98.3	101.6	98.4	96.2	104.9	96.3	98.7	99	109.2
Q9NTK5_OLA1	101.9	98.9	99.2	99.8	102.3	97.5	101.1	98.5	99.4	98.3
Q12904_AIMP1	102.1	97.3	99.5	97.5	100.4	99.9	99.7	94.9	98.4	98.5
Q9H910_JPT2	105.6	96.1	103	92.1	102.2	97.9	106.1	97.5	102.2	99
Q5BKZ1_ZNF326	92.8	98	100	110.1	94.3	97.8	100	102.7	102.5	98.9
P30520_ADSS2	108.6	95.2	98.8	85.7	98.6	97	112.1	92.8	98	97.8
Q02252_ALDH6A1	93.7	120.8	97.8	97.2	93	96.9	93.1	122.3	96.3	95.9
P30837_NA	99.3	95.5	105	93.8	98	102.6	101.6	95.1	103	101.9
P35659_DEK	92.4	114	104.8	103.7	88.7	93.6	94.4	112.3	105.6	92.6
Q9BWH6_RPAP1	108.5	96.2	98.8	104.7	104.1	97.8	107.3	94.4	95.2	101
Q9H9T3_ELP3	99.6	98.7	96.1	110.9	94.8	97.9	105.6	98.9	98.7	97.1
P61764_STXBP1	96.8	99.5	97.3	104.7	109.1	97.8	100.9	101.3	99.2	97.6
Q9NV70_EXOC1	104.8	95.2	100.4	95.9	105.4	99.7	104.4	95.1	101.5	101.6
P53999_SUB1	96.8	99.6	102	94.1	95.6	103.6	99.3	100.8	103.6	104.9
P23368_ME2	101	96.5	102.9	95.6	97.1	101.9	100.8	95.1	102.6	102.6
Q6PJT7_ZC3H14	98.7	92.2	101.3	95.6	104.1	98.7	99.4	92.3	101.5	98.2
O94808_GFPT2	102.4	97.1	96.6	109.7	106.2	109.4	100	99.1	94.4	107.9
Q99615_DNAJC7	105.8	98.4	91.3	106.9	111.3	89	104.8	98.8	91	89.4
P13637_ATP1A3	106.3	113.3	77.8	101	125.3	100.7	108.1	90.5	91.8	95.3
Q86Y56_DNAAF5	115.9	92.9	101.3	82.2	103	97.8	114	93.7	99.7	97.1
Q15437_SEC23B	101.2	93.9	96.8	98.9	110.3	102.4	104.1	95	97.8	100.5
Q5SSJ5_HP1BP3	86	125.3	107.2	107.6	61.3	91.5	88.9	128.1	107.8	91.7
Q9BQ52_ELAC2	107	94.8	99	96	110.2	98.3	103.9	93.6	97.4	97.4
Q8WYA6_CTNNBL1	101	94.9	100.6	95.3	106.4	102	101.6	96	98.6	104.1
O43847_NRDC	123.7	92.3	90.5	93.9	120.6	92.7	121.9	91.6	88.2	94
Q00059_TFAM	92.7	106.7	101.4	102.9	88.5	99.4	100.7	107.2	101.8	98
Q12959_DLG1	98.1	104.4	100.2	109	94.9	94.3	99.9	103.3	101.4	95.7
P28290_ITPRID2	98.7	98	104.6	96.1	98.7	96.6	101.1	104.4	102.8	94.6
P01024_C3	124.3	110.8	97.2	103.8	93.8	90.8	117.4	106.5	95	92.9
Q15386_UBE3C	107.8	96.5	96.2	97.9	103.4	95.2	109.8	96.9	97.2	97.1
Q15785_TOMM34	98.4	97	95.9	102.3	96.7	105.3	102.5	95.9	96.4	104.1
P82673_MRPS35	105.8	93.8	100.7	92.4	103	101.2	102.5	93.7	99.1	99.6
Q8N766_EMC1	88.9	108.3	105.1	116.2	73.9	112.2	86.2	107.6	106.7	111.7
Q9UJS0_SLC25A13	100.1	98.7	98.3	95.2	98.9	97.9	104.5	99.1	100.8	98.8
Q9C0B1_FTO	102.8	96.8	97.6	101.1	104.5	98.7	103.5	96.4	98.7	99.3
Q9Y4W6_AFG3L2	92.4	100.5	97.4	112.4	100.5	104.7	89.6	100.5	97.6	102.5
Q66K74_MAP1S	96.2	101.5	99.3	101.6	99.7	106.5	97.9	102.1	101.5	109.1
P55795_HNRNPH2	99.6	96.1	111	92.4	94.3	106.5	92.1	95.7	109.6	107.5
Q9NY27_PPP4R2	100.7	101.2	100.7	98.9	107.8	102.3	96.2	104.5	98.1	100
Q9UBF2_COPG2	105.1	96.6	99.6	93	103	100.3	105.1	94.7	98.5	103
Q9H2U1_DHX36	102.4	102.3	98.3	98.6	98.1	100.5	104.1	102	97	101.2
P20618_PSMB1	99.7	101.8	99.4	97.8	102.6	99.2	101.4	100.1	99.3	99.4
Q99729_HNRNPAB	90	101.2	104.4	101	92.9	107	91.5	102	106.4	109.4
P42167_TMPO	91	125.7	109.4	111.6	60.8	92.7	87.3	121.8	107.1	90.6
P50452_SERPINB8	92.7	102.1	96.7	111	106.6	98	94.1	102.3	97.3	100.1
Q9Y617_PSAT1	100.9	95.5	99.4	100.2	114	105.2	100.4	92.8	96.5	102.1
Q16576_RBBP7	104.6	93.6	98.8	101.6	108.6	102.2	104.3	92.1	99.4	102.1
Q8N573_OXR1	103.6	101.4	97.7	98.3	105.9	95.6	103.5	100.3	97.5	95.8
Q96JM3_CHAMP1	93.4	96.7	105	103.7	97.6	108.5	94.1	94.7	104.2	105.4
Q02750_MAP2K1	95.8	102	104.5	94.2	98.4	110.4	93.5	99.3	105	111.1
Q93074_MED12	103.9	91.5	98	106.4	117.2	100	101.5	97.2	98.6	102
P08727_KRT19	130.7	73.7	54.5	42.2	294.4	35	122.7	74.1	46.8	36.9
Q6WKZ4_RAB11FIP1	95.7	97.8	98.1	105.3	104.4	109.4	97	100.6	99.3	108.2
O15144_ARPC2	101.1	98.1	97.5	94.9	100.8	100.2	107.2	98	100	101.7
Q9UHB6_LIMA1	101	98	102.5	99	106.5	102.3	97.7	94.1	97.5	99
P38159_RBMX	89.7	104.4	100.1	93.8	87.8	103.2	99.1	106.1	102.8	105.6
Q6P3W7_SCYL2	99.5	95	105.8	89.7	105.3	106.9	99.9	96.4	104.3	104.1
Q9Y2X3_NOP58	87.2	104.3	104.8	104.7	83.8	99.5	91.9	104.8	108.4	101.7
Q9P2K8_EIF2AK4	102.9	98.1	97.2	95.7	103.1	98.4	101.6	96.7	98.8	98.7
O94915_FRYL	110.6	99.6	104.4	97.7	105.8	101.5	98.5	91.2	98.4	98.8
Q07955_SRSF1	91.6	98.1	101.3	103.9	97.6	102.4	98.5	98.7	104.2	105.2
Q9UKV8_AGO2	96.7	104.7	102.7	105.3	93	103.9	94.7	103	97.4	98.3
Q96CV9_OPTN	105.4	96.5	99.2	97.7	106.4	98.7	104	97.2	97.3	98.4
Q9UNM6_PSMD13	105.7	98.8	96.8	96.4	106.4	99.9	105.6	97.5	97.2	100.6
Q9HB07_MYG1	103.1	94.5	101.8	90.4	102.5	98.9	103.3	96.1	102.2	99.9
P17096_HMGA1	87.6	110.3	108.9	110.9	80.7	104.2	85.4	111.9	108.8	106.7
P52597_HNRNPF	93.8	99.4	103.1	103.3	97.8	101	94.9	99.7	103.4	102.7
P56182_RRP1	96.4	102.6	102.2	105.6	87.8	99.1	94.1	102.6	102.6	97.2
P54920_NAPA	102.2	95.6	100.4	90.4	96.9	99.2	104	96.5	102.3	100.4
Q5VZ89_DENND4C	101.7	97.8	104.4	91.6	103.9	100.4	100.8	97.5	104.9	97.7
P78417_GSTO1	98.5	98.1	103.2	89.4	96.4	104.3	96.6	97.2	103.8	107.7
P62701_RPS4X	96.6	105.4	94.8	110.3	95.5	93.1	101	104.4	94.7	92.7
Q8WTW3_COG1	103.4	95.8	98.4	105.1	106.2	98.3	102.3	97.3	97.9	95
Q96Q11_TRNT1	99.7	96.4	101.9	95.4	100.2	103.4	97.3	95	101.5	102.7
Q5T0N5_FNBP1L	105.1	104.8	107.3	88.7	94.5	93.5	99.4	104.1	106.5	91
P61160_ACTR2	105.8	98	99.4	96.7	105	100.5	103.8	96.3	98.4	98.2
Q9H6S3_EPS8L2	103.4	103.2	108.2	90.3	89.8	98.1	98.9	101.5	108.8	96.5
Q15833_STXBP2	103.6	99.9	105.5	92.6	103.8	99.4	94.2	99.3	103.2	96.9
Q14103_HNRNPD	99.8	99.7	111.3	87	92.1	104.4	96.1	98.5	108.8	104.6
P24539_ATP5PB	91.8	104	97.4	114.7	99.3	99.5	93.2	104.5	98.8	95.9
P14923_JUP	106.9	107.8	107.8	89.1	93.3	96.3	107.5	114.6	106.3	96
Q05209_PTPN12	101.9	97.9	102.4	97.4	100.2	97.6	104	95.9	101	95.5
P68036_UBE2L3	97.6	98.4	95.8	107.4	102.4	98	106.8	100	99.1	99.2
Q7Z7L1_SLFN11	100.5	100.8	92.5	108	106.2	94.4	104.6	102.4	95.2	96.2
P30086_PEBP1	100.3	96.1	96.6	100.8	103.7	92.4	116.4	100.7	98.4	94.8
Q8N3F8_MICALL1	103	96.5	99.2	102	99	95.9	102.7	96.6	99.1	95.7
Q9NW13_RBM28	93.8	113.7	102.8	116.2	70.4	95.3	93.5	112.5	105.3	94.1
Q9ULV4_CORO1C	99.8	109.7	100	110.1	97	99	96.4	105.6	98.9	98.1
Q9Y305_ACOT9	94.4	99.5	98.7	102.5	99.9	99.3	97.8	102.8	102.6	101.4
Q8NFW8_CMAS	88.7	105.8	102.7	109.1	92.9	100.3	92.5	108.5	104	101.5
Q07666_KHDRBS1	93.8	100.4	105.1	102.6	91.8	104.7	94.5	98.5	106.8	105.6
Q3KQU3_MAP7D1	97	105.4	100.8	114.8	98.2	96.9	95.2	106.8	99.9	95.1
O14976_GAK	107.7	94	101.7	95.2	107.4	104.3	105.7	92.9	98.6	100.9
P19784_CSNK2A2	98.3	98.1	92.1	98.9	96.2	108	103.3	99	94.8	109
Q69YQ0_NA	128	89.9	90.8	87.6	126.4	86.1	129	90.2	89.6	86.7
A3KN83_SBNO1	99.8	104.8	99.1	111.7	105.4	101.8	99.9	104.3	97.9	98
Q92805_GOLGA1	100.6	96.1	95.5	106.2	112.4	101	101.4	95.5	94.5	102.2
Q9UIA9_XPO7	102.9	98.4	97.9	101.3	109.7	97.1	104.3	100.1	98.5	96.3
Q9P2B4_CTTNBP2NL	94.7	109.7	95.8	107.3	99	99.2	96	106.7	95.4	97.2
P78332_RBM6	97.1	99	98.5	99.7	103.6	99.2	98.2	98.4	100.9	100.9
Q16698_DECR1	104	98.9	105.4	95.2	100.9	102.3	99.1	95.2	102	99.3
Q13596_SNX1	107.1	92.9	98.9	93.4	108.6	98.1	106.7	95	99.5	99.1
Q13098_GPS1	103.1	94.2	93.5	96.4	109.8	93.6	106.8	96.2	96.5	95.1
P82970_HMGN5	102.8	96.8	99.5	102.6	114	102.8	98.3	93.1	97.9	100.6
Q9UGI8_TES	103.1	95.4	96.6	105.9	111.6	93.2	104.5	98.2	95.2	93.7
P07942_LAMB1	94.7	103	103.6	103.8	83.8	102.5	95.4	105.2	104.2	101.2
O14974_PPP1R12A	105.5	97.8	92.9	101.8	116.9	95.2	106.5	95.3	90.6	96.3
Q96PZ0_PUS7	105.3	99.4	101.4	97.3	98	98.4	99.5	99	101.2	100.7
Q92541_RTF1	99.4	97.9	97.5	112.7	113.7	97	98.1	97.6	95.6	97.7
O75367_MACROH2A1	88.4	115.3	105.6	108.3	82.9	95.7	86.4	113.6	107.5	94.3
Q9H7Z7_PTGES2	99.7	99	100.3	91.5	94.4	101.2	102.7	96.4	100.6	100.9
Q9H1E3_NUCKS1	90.7	103.1	103.1	103.7	90	101.9	97.4	106.4	110	105.3
Q8WVT3_TRAPPC12	101.7	110.3	98.9	107.5	100.2	100.2	100.4	97.7	94.6	97.9
Q70E73_RAPH1	97.7	98.2	102.9	98	100.5	104.6	94.6	98.6	102.9	105.4
Q15645_TRIP13	107.4	94.6	98.5	94.5	102.8	95.5	103.1	92.7	96.6	94.7
Q9UHD9_UBQLN2	101.7	95.5	95.2	110.9	106.1	105.2	99.6	96.5	95.7	104.6
O76003_GLRX3	104.4	96.2	98.9	96.6	105.1	103.5	100.6	94.1	99.6	100.2
Q9UQB8_BAIAP2	101.5	99.7	98.1	104.2	103.4	106	103.9	96.8	98.8	105.8
Q66K14_TBC1D9B	100.4	100.3	103	95.5	101.2	104.9	101	99.4	101	103.9
O94888_UBXN7	88.5	102	104.5	107.3	96.9	109.9	90.1	103.7	104.7	109.4
Q96EK5_KIFBP	108.8	90.4	91.3	102.2	121.7	101.6	109.8	92.9	92.1	104.3
Q7Z406_MYH14	91.1	101.3	99.6	115.4	89.8	97.4	86.3	98.4	100.7	101.3
Q16822_PCK2	105.5	95.7	99.9	88.7	109.5	97.2	102.2	95.2	100.5	98.6
P10155_RO60	104.8	98.8	101	99	101.4	102.6	103.8	97.2	98.9	101.6
Q14254_FLOT2	129.3	91.8	97	85.7	116.2	82.7	127.2	90.7	97.1	82
O60341_KDM1A	101.3	100.5	102.5	94.2	104.2	105.3	98	99.3	100.9	102.2
Q9UKF6_CPSF3	99.3	92.1	104.9	93.4	103.4	102.2	99	93.2	103.8	100.3
O95486_SEC24A	96.9	99.8	104	97.1	99.2	106.7	95.3	99.2	104	104.1
P16070_CD44	105.6	100.6	97.6	87.9	115.1	93.7	106.8	98.6	97.3	93.1
Q9NXR1_NDE1	98.6	102.5	101.5	100.7	100.6	95.3	99.1	104.6	100.2	96.1
P48735_IDH2	90.4	107.7	105.8	86.9	100.9	104.9	93.6	109.7	108.5	105.7
Q9HAU5_UPF2	105.7	100.9	99.1	92.5	102.1	99.4	101.1	102.3	99.2	97.9
Q99590_SCAF11	98.9	103.9	105.8	96.6	92.5	99.5	97.8	103.4	103.6	99.1
P10515_DLAT	98.6	98	102.9	101.3	97.9	105.8	94	95.1	100	105.4
Q9GZT9_EGLN1	94.6	97.3	107.1	106.2	105.8	112.9	90	96.8	100	107.7
Q15007_WTAP	87.5	103.4	95.8	147.4	97.1	100.9	89	102.1	93.8	97.1
Q15942_ZYX	99.3	96.5	102.7	88.2	93.8	94.9	97.8	94.3	101.7	95.2
P25788_PSMA3	97.6	94.8	98.9	97	104.5	104.7	105.7	97.2	101.6	104.1
Q9NXV6_CDKN2AIP	94.4	103.1	94.7	110.9	98.3	101.9	94.6	103.1	95	98.8
Q99536_VAT1	103.1	100.4	108.3	88.4	94.5	106.2	99.2	100.8	106.8	105.7
Q96PU5_NEDD4L	105.5	93	100.9	88.5	101.3	90.3	107.3	93.2	99.6	89.1
Q9H3N1_TMX1	91.1	115.1	109.6	104.9	66.3	102.5	89.2	113.5	110	101.4
Q9NYV4_CDK12	96.9	101.2	99.6	122.3	96.4	102.9	91.2	100.6	97.4	100.8
O94905_ERLIN2	94.4	102	104.2	102.2	88.1	104.3	95.4	102.4	103.9	104.7
P25787_PSMA2	98.2	99.9	95.4	100.8	107.4	94.2	104.1	101.2	94.8	95.2
Q92665_MRPS31	102.2	98.4	100.1	98.7	97.3	98	100.1	95.8	98.1	96.9
Q9BW27_NUP85	100.9	95.7	96.4	105	104.2	98.2	103.3	96.3	95.3	100.6
P84077_ARF1	97.2	102.7	95.1	109.7	100.7	96.8	97.7	102.4	97.3	98.5
Q9H9B4_SFXN1	94.3	97.2	104.5	101.3	95.8	108.6	94.3	95.7	102.8	109.6
O43264_ZW10	105.9	99.2	94	99.5	104.9	100.5	104.3	97.1	93.4	99.3
P55209_NAP1L1	101.7	95.7	98.8	87.9	99.5	100.4	107.5	95.9	101.1	102
O94826_TOMM70	95.5	98.8	98.5	100.4	100.5	103.3	95.8	98.5	96.3	104.4
O60645_EXOC3	104.1	97.2	102.9	100.1	102.4	99.3	102.8	99.2	101.6	97
Q7Z478_DHX29	98.3	99.2	95.7	104.9	107.4	105.8	100.6	98.9	95.8	107.2
P21127_CDK11B	98.9	96.8	98.8	97.5	110.2	97.1	101.3	96	97.9	97.5
Q9Y6D6_ARFGEF1	105.8	95.7	98.5	94.1	114.3	98.3	105	97.3	102.1	95.6
P41236_PPP1R2	102.9	96.3	93.6	102.3	110.1	100.9	104.4	96.2	94.6	102
P23229_ITGA6	109.3	93.2	97	89.8	101.8	95.6	111.8	96.3	98.9	103.6
O60568_PLOD3	84.2	106.7	107.3	114.1	78.7	106.9	87.8	108.1	111	105.8
Q3LXA3_TKFC	106.3	98.4	95.8	109	99.4	98.8	105.2	98.2	98.1	99.2
O00330_PDHX	95.4	98.7	101	107.8	98.1	104.5	92.5	96.6	99.1	104.1
P07339_CTSD	105	95.1	103.2	91.1	98.7	98.5	107.5	96.9	103.1	98.9
Q96AC1_FERMT2	96.3	101.1	102.7	97	98.1	102.6	101.6	101.6	102.8	101.1
Q12972_PPP1R8	103.6	100.6	98.9	96.2	97.5	105.6	100.7	99.4	97.6	103
Q13425_SNTB2	108.9	98.5	99.7	103.2	105.1	100.8	100.3	98.9	99.7	102.7
Q6P597_KLC3	99.1	101.3	97.3	105.2	100.8	101.4	100	102.8	97.3	101.2
P62070_RRAS2	98	99.6	98.3	98.6	106.7	100.4	96.4	105.1	100.8	102.1
P08397_HMBS	108.3	96.5	100.1	91.2	101	97.3	99.7	95.2	99.3	93.3
Q86UK7_ZNF598	98.1	99.8	96.4	97.7	97.3	98.6	103.1	101.6	97.9	96.5
O00170_NA	102.7	97.5	97.3	103.9	100.8	100.4	100.3	97.8	99.1	100
O95239_KIF4A	106	106.2	103.1	102.7	90.9	96.1	102.4	107.6	103.9	96.6
Q9NY33_DPP3	111.3	93.7	94.8	75.8	106.1	102.6	122.1	92.1	95.4	106
Q9Y5X3_SNX5	102.2	95.4	100.9	95.2	101.6	100.9	99.4	94.8	100.3	101.1
P46926_GNPDA1	99.5	98.6	98.1	96.6	100.5	99.3	100.9	96.8	98.5	97.7
Q16204_CCDC6	98.3	97.6	96.8	105.8	103.5	99.9	99.3	98.5	98.9	98.5
Q12792_TWF1	106.8	94.8	92	107	114.9	97.2	104.4	95.5	92.4	98.4
Q9BQ04_RBM4B	89.8	97.5	95.1	102.1	99.2	106.4	108.6	97	104.9	107.8
O95235_KIF20A	94.8	112.1	102.1	104.8	95.1	100.6	94.9	111.6	100.8	97.6
O15446_POLR1G	90.1	111.1	106.6	112.4	79.3	104.5	85.9	108.2	106.3	104.9
Q9Y6I3_EPN1	102.1	97.6	96.7	95.6	108.5	100.9	102.2	98.6	98.7	101.1
Q92609_TBC1D5	106.1	98.8	93.2	103.9	107.6	92.5	109.3	101.4	92	92.3
Q02809_PLOD1	95.5	109.1	107.6	98.4	88.1	104.2	99.5	110.8	107.3	101.3
P51570_GALK1	104.2	96.7	101.5	103	97.2	97.1	103.3	98.8	101.2	97.9
O94804_STK10	101.7	101.7	103.5	95.5	96.6	101.9	96.4	101.2	101.5	101.2
Q13546_RIPK1	103.1	89	95.1	96.9	117.2	99.3	109.6	91.8	95.9	102.2
Q15185_PTGES3	99.9	100.7	95.8	112.3	109.4	97.2	100.1	100.8	96.7	96.1
P63208_SKP1	105	101.8	94.4	109.8	116.3	99.6	100.1	98.8	94.1	100.4
Q9UPN7_PPP6R1	100.1	96	98	103.3	107.9	103.3	101.5	97.1	102.7	105.7
Q14807_KIF22	102.3	102.4	94.1	97.5	91.4	90.9	99.9	102.4	94.2	89.5
Q9BSJ2_TUBGCP2	115.5	91.2	100.3	89.7	108	96.7	115.2	92.3	96.5	94.4
P42892_ECE1	111.3	94	102.2	82.2	104.3	95	116.8	92	99.4	94.2
O95140_MFN2	106.8	98.3	97.3	97.5	109	99.6	102.8	95	94.4	97.4
P18615_NELFE	97.5	98.6	101.2	103.3	97	102.4	97.4	97.8	101.8	101.1
Q9BZL4_PPP1R12C	97.2	101.2	95.9	109	106.1	105.4	100.8	97	97.5	102.5
Q02241_KIF23	98.7	108.7	97.1	107.7	90.9	91.1	98.8	109.6	96.4	89.2
Q9NR46_SH3GLB2	104.6	98.6	97.1	94.3	102.8	95.9	104.9	97.6	98.9	97.8
Q9H6R4_NOL6	103.3	92.5	99.6	85.2	100.9	104.5	107.5	93.3	96	101.8
Q8IY17_PNPLA6	92.4	105.2	102.7	116.4	83.9	103.2	98.2	106.7	105.8	104.9
Q16666_IFI16	88.2	116.3	109.8	106	66.7	94	90.8	117.3	112.8	93.7
Q9H2K8_TAOK3	101	102.6	96.5	100.9	107.4	98.6	102	101.3	100.8	99.7
Q8N3U4_STAG2	101.6	98.6	102.8	94.1	104.4	96.3	98.2	100.5	99.3	100.3
P00918_CA2	103.5	104	99.7	95.8	101.9	101.4	107.3	104	99.7	101.4
O15381_NVL	99.6	94.1	101.3	101.9	101.4	103.8	94.9	92.3	102.1	103.9
O76021_RSL1D1	102.2	103.1	110.2	91.9	87	104.2	95.6	102.6	109.3	104.9
Q6VEQ5_WASH2P	106.1	96.9	97.7	96.5	94.1	96.4	108.4	105	98.9	93.7
Q86TX2_ACOT1	102.4	97.6	102.9	92.3	100.2	104.1	101.4	97.9	103.4	103.1
Q9HCK8_CHD8	103.5	108.1	98.9	103.9	91.3	99	102.8	112.8	99.4	99.9
P22392_NME2	102	93.4	102.6	92.7	100.1	98.9	107.1	94.3	102.1	100
Q8N108_MIER1	104.8	99.7	98.4	100.7	110.8	98.3	103.3	97.2	102	98.5
Q3ZCQ8_TIMM50	100.2	98.3	93.2	110.7	104	101	106.2	99.9	94	99.7
P62136_PPP1CA	102.1	93.3	102.3	89.4	104.4	100.2	108.7	94.9	104.5	100.6
Q99700_ATXN2	96.9	99.9	94.5	109.6	108.9	95.4	98.6	98.4	95.6	96.6
Q92804_TAF15	92.6	98.8	101.6	73.3	89.9	115.3	102.3	103.6	104.7	121.4
Q8NI36_WDR36	102.2	97.4	98.9	95.5	101.4	99.7	97.7	99.8	96.6	97.8
O95155_UBE4B	109.5	97.8	91.3	111.5	115.7	96.5	110.8	99.7	92.3	95.6
Q16740_CLPP	95.1	98.3	99.8	109.5	98	103.9	96	98	101.3	101
O43379_WDR62	103.3	96.7	95.9	97.9	108.3	95.9	101.3	93.2	96.6	95.4
Q9P260_RELCH	100.2	97.1	99.7	106	109.8	104	96.7	96.5	97.9	102.6
P61247_RPS3A	102.5	106.2	97	103	94.2	94	99.7	103.5	97.6	95
Q6PL18_ATAD2	105.3	105	92.2	102.9	120.6	96.5	101.4	104.9	90.6	95.9
P11766_ADH5	102.8	98.4	98.9	99.5	100.6	94.6	102.8	99	99.3	96.8
P11172_UMPS	108.8	91.2	99.8	84.5	99.9	99.3	113.5	90.2	97	99.1
Q96T51_RUFY1	101.5	98.5	101.7	94.8	100.9	98.7	100.8	99.9	102.3	95.9
Q9UQ88_CDK11A	103.4	110.6	100.8	89.7	84.3	105.7	95.3	103.2	108.4	102.6
O75439_PMPCB	98.4	95.3	99.3	95.4	102.3	99.9	99.8	107.9	99.3	97.4
O43237_DYNC1LI2	102.2	97.4	96.3	103.3	106.4	98	104	97.8	97.7	98.3
Q9HCD6_TANC2	103.2	101.2	104.9	83.9	90.1	98.7	101.6	107.5	105.9	99.1
Q9ULH0_KIDINS220	99.7	96.8	99.3	108.8	105.2	100.9	102.5	97.5	98.5	99.6
Q2M389_WASHC4	109.2	94	96.1	91.6	108.3	95.6	108.8	94.1	96.2	96.9
P53041_PPP5C	101.4	99.2	93.3	98.9	109.8	94.6	109.6	98.4	95.1	95.4
Q9NP81_SARS2	101.1	96.3	105.2	89.4	95.1	97.8	101	96.6	105.6	99.9
O60684_KPNA6	106.1	96.8	95.8	98.6	112.4	101.3	100.7	96.6	95.7	101.1
Q96ST2_IWS1	103.2	94.9	96.7	94.4	112.6	97.5	103.1	94.6	96.3	98.1
Q99598_TSNAX	99.6	96.2	95.7	102.4	104.6	101.5	105.6	96.7	97.5	102.9
O00148_DDX39A	101.3	97.1	112.3	91	86.9	102.4	92.1	97.5	111.4	110.8
Q9BWD1_ACAT2	100.8	107.6	100	96.8	97.9	100.9	98.4	105.6	96.3	101.4
Q6YHU6_THADA	114.5	94.9	94.9	87.1	110	91.1	112.3	94.4	96.6	93.1
Q6P996_PDXDC1	111	96.3	100.2	84.3	105.2	97.5	109.7	100.9	101.1	97.5
Q9BRK5_SDF4	104.5	80.8	106	79.3	104	109.9	103.6	80.8	104.5	109.9
Q96AQ6_PBXIP1	84.3	125.4	110.7	116.6	64.3	113.9	84.2	125	113.5	114.3
Q96KP1_EXOC2	104.3	98.1	98.9	96.8	104.5	100.5	103.2	97.3	99.2	99.3
P36507_MAP2K2	103.6	97.8	99.4	99.9	103.6	100.9	101.9	97.7	101.2	100.6
Q8NB90_SPATA5	101.7	95.5	96.1	104.8	107.4	101.2	104.9	95.7	92.9	99.5
O43823_AKAP8	97.7	94.5	101.1	95.6	101.7	100.8	100.9	97.1	104.2	101.7
Q9Y6X4_FAM169A	94.2	100.3	102.1	103.6	98.6	106.3	98.1	97.8	101.5	107.8
Q13418_ILK	104.9	96.4	102.4	89.4	101.7	102.7	103.6	94.6	101	103.3
Q99961_SH3GL1	101.2	97.9	101.9	94.1	101.2	103.7	98.1	96.7	100.8	103.6
P05114_HMGN1	89.9	116.9	106.1	99.7	76.1	102.6	96.1	119.2	106.6	103.4
Q96JH7_VCPIP1	100	97.3	99.1	100.9	101.7	102.7	99.7	97.5	96.6	105.9
P20290_BTF3	104.8	93.4	88	97.6	101.3	101.8	106.4	93	91.5	106.5
Q96T88_UHRF1	114.2	96.1	104.6	82.9	99.6	84.2	114.7	97.3	107.3	79.2
O43148_RNMT	95.5	101.7	104.4	102.5	95	105.6	94.1	101.1	105.9	104.9
Q14651_PLS1	101.1	92.8	92.8	104.1	113.9	103.1	102.9	93.8	93.3	102.5
Q8IVF7_FMNL3	108.6	103.2	101.8	89	93.9	97.9	106.9	100.7	101.8	98.2
Q6R327_RICTOR	105	100.5	96.8	99.7	103.2	93.7	109.5	102.6	97.6	94.3
P08708_RPS17	105.6	102.4	102.9	89.6	91.8	101.9	99.1	100.3	101.2	101
P09661_SNRPA1	94.1	100.5	99.6	101.8	93.1	102	93.8	103.1	102.3	105.8
Q08043_ACTN3	84.6	90.6	92.8	94.5	97.6	127.1	85.2	92.2	84.9	127.5
Q06323_PSME1	113.4	93.5	97.2	77.9	108.7	106.5	113	91.2	97.3	107.1
Q13492_PICALM	94	101.2	99.3	111.1	103.1	101.4	93.3	99.2	102.2	100.9
Q14CX7_NAA25	104.5	95.8	96.8	98.3	104.3	96.9	103.5	95.9	98	97.1
O95816_BAG2	99.3	96.2	95.7	104.9	104.1	101.5	98.9	96.1	96.7	103
O15085_ARHGEF11	102.8	95.8	99.2	98.4	107	105.8	103.2	96.2	99.8	105.7
Q96AG4_LRRC59	89	120.3	106.8	114.9	56.4	99.5	86.7	118.6	106.3	94.8
Q99848_EBNA1BP2	95.6	95.2	102.1	102.5	98.4	103	96.5	93.3	101.4	103.6
Q99543_DNAJC2	97.8	110.2	101	99.9	83.4	98	98.7	110.8	100.6	96.6
Q70CQ2_USP34	103.1	96.7	99.5	99.4	108	98.8	103.1	94.6	99.7	102.3
O75475_PSIP1	89.8	116.8	104.8	115.3	78.9	96.5	91.5	118.1	107.9	95.8
P10301_RRAS	97.2	103.6	104.5	101.8	98.2	103.6	95.5	102.4	107.5	102.2
Q7Z2K8_GPRIN1	104.9	94.8	90.1	105.8	126.5	98.6	102.9	96.7	88.8	99.1
P31153_MAT2A	94.2	98.1	99.2	115.7	96.7	106.6	92.7	96	100.4	107.6
P51572_BCAP31	91.4	116.9	100.8	116.7	71.4	101.7	92.2	116.1	106	100.5
P62834_RAP1A	93.3	98.6	104.5	93	105.8	104.4	97.6	100.2	99.9	98.9
O60508_CDC40	102	96.5	97.5	97.9	110.1	98.5	103.6	99.5	99.2	99.8
Q8TDN6_BRIX1	99.8	98.1	100	103.2	97.2	105.2	95.1	94.4	97	103.3
Q6ZSZ5_ARHGEF18	98.8	99.6	101.4	96.3	97.5	104.2	95	100.6	100.7	108.1
Q9UHG3_PCYOX1	122.3	91.3	108.1	84.7	112.7	95.6	126	91.6	106.2	95.5
Q13185_CBX3	96.6	98.3	98.5	119.9	104.2	105.1	97.7	96	97.2	105.3
Q5VZK9_CARMIL1	108.8	99.1	104.1	89.4	96.5	97.2	106.8	100.3	102	95.7
Q8NI08_NCOA7	100.2	95.1	97.7	106	107.6	108	100	97.3	96.8	104.8
Q9Y285_FARSA	101.4	100.8	99.3	92.8	98.9	96.5	102.7	102.9	98.5	99.2
Q96JJ7_TMX3	100.5	109.2	109.1	95.3	70	96.6	99.8	108	109.7	94.2
Q9BZH6_WDR11	105.8	95.7	99.2	100.9	103.4	101.1	102.1	95	98.5	101.2
Q9UN37_VPS4A	102.8	92.7	95.5	100.8	108.4	106.7	101.9	93.1	95.7	110.2
Q15648_MED1	101.8	96.5	98.1	104.2	108.2	103.1	100.1	96.5	96.2	106.3
P36969_GPX4	109.4	94.8	101.2	104.2	104	97.8	108	96.8	100.2	98.1
Q9NXF1_TEX10	94.6	107.2	102.9	107.6	90.5	99.1	91.2	103.8	98.7	97.4
P51003_PAPOLA	104.4	98.4	101.3	95.7	99.6	103	101.7	98.6	105.2	101.4
P23786_CPT2	93.6	102.8	95	108.5	107.9	101.3	97.2	103.8	96.9	102.7
Q96SB8_SMC6	98.8	96.3	104.5	91.2	107.6	101.7	99.2	97.6	104	99.4
Q9NUQ8_ABCF3	108.6	92.4	93.2	105	113.7	98.6	109.9	91.6	92.1	97.7
P36543_ATP6V1E1	102.9	98.6	99.4	99.6	105.2	102.3	99.4	98.1	101.2	104.1
Q9UBQ7_GRHPR	100.7	99.4	102.4	95.4	98.8	100.4	102	97	104.5	101.5
P23919_DTYMK	102.4	99	98.3	104.6	101.4	98.4	100.7	97.5	100	99
O15382_BCAT2	101.6	97	106.7	96.5	100.9	101.4	99	95.6	104.2	102
O95394_PGM3	99.7	96.8	97.4	96.5	102	105.3	105	98.3	99.4	104.9
Q03154_ACY1	106.1	96.7	94.8	93.6	100.5	92	110.8	97.7	95.7	92
P40123_CAP2	104.9	92.3	98.9	94.6	108	96.4	109	93.8	102.3	98.7
Q9Y2T2_AP3M1	100.8	98.9	101.5	95.7	95.7	104.5	97	97.5	98.5	106
Q92995_USP13	116.7	101.8	105.2	81.7	109.2	97.8	116.2	91.8	95.7	92.1
Q9BYD6_MRPL1	98.8	100.1	107	99.3	92.7	99.9	96.5	98.6	105.1	99.4
Q12774_ARHGEF5	112	96.9	105.4	86.7	100.9	95.8	107.5	99.2	101.5	98.5
P40937_RFC5	101.8	99.8	102.7	99.2	100.9	102.2	96.1	98.4	98	100.8
P04792_HSPB1	124.2	118.2	101.5	86.7	93	81.9	120.4	117.1	97.4	81.9
P52566_ARHGDIB	102.2	99.7	104.7	93.7	94.7	90.7	108.3	100.1	107.5	91.4
P22033_MMUT	102.1	98.4	99.9	101.8	107	103.5	106.3	100.2	100.6	104.2
Q676U5_ATG16L1	98.5	95.5	96.4	107.4	102.6	102.2	100.1	96.6	99	101.7
P99999_CYCS	95.7	92.2	97.3	92.2	98.3	78.1	113.5	95.7	99.5	76.5
P62424_RPL7A	101.9	107.5	96.4	103.3	86	92.3	104.6	107.4	96.8	91.1
O95714_HERC2	105.3	100	95.9	102.5	100.6	94.8	102	100.7	95.8	96.5
O95602_POLR1A	119.6	90.1	90.6	106.2	121.4	102.6	118	96.7	90.4	104
Q9BW92_TARS2	100.9	96.8	99.1	115.7	103.3	102.1	99.3	92.8	94.6	100.7
Q9H0S4_DDX47	92.7	106.7	104.1	103.7	83.8	97.3	89	105.2	106.5	98.9
Q9UBB9_TFIP11	100.6	101.4	100.3	106.5	103.3	102.5	94.5	101.3	94.7	100
Q8IYB8_SUPV3L1	97.2	99.6	102.5	100.1	96.5	104.3	95.9	96.5	101.8	105
O43149_ZZEF1	118.5	85.1	103.3	75.4	111.4	95.8	115.8	85.3	99.7	94.2
Q7L2H7_EIF3M	108.9	93.1	101.8	86.1	104.9	101.4	101.9	93.5	97.4	101
Q8ND24_RNF214	107.9	96.1	93.5	98.5	108.1	91	105.9	96.2	93.9	92.8
P55039_DRG2	105.4	101.3	94	102.6	104.6	98.1	100.5	100.2	95.1	98
Q7Z6B7_SRGAP1	107.5	93.2	95.2	93.6	109.4	95.8	111.4	97.3	95.3	92.8
Q12907_LMAN2	114.2	108.6	97.2	115.2	89.5	103.2	111	104.9	98.7	103.5
Q9Y496_KIF3A	98.5	97.5	92.8	109.9	111	104	103.1	99.9	93.2	100.7
Q14696_MESD	92.3	102.1	99.4	106.4	96.4	102	93	100.1	102.1	103.3
O75306_NDUFS2	103.8	97.9	101.5	95.4	98.5	104.5	99.8	95	98	103.2
P47895_ALDH1A3	114.2	103.1	114.5	70.7	74.8	81.6	113.9	99.6	113.8	78.1
Q8IY18_SMC5	96.3	104.1	104.2	96.2	94.8	98.1	97.1	103.6	104.7	98.8
O95218_ZRANB2	89.7	97.4	98.4	120.7	103.6	104.4	96.8	103.5	100.1	110
O95721_SNAP29	105.5	98	91	101.2	115	95.3	108.2	97.8	93.2	97.3
Q13557_CAMK2D	102.1	99.5	98.8	97.5	95.3	97	100.8	98.9	98.4	99.1
Q58FF8_HSP90AB2P	80.5	100.3	76.6	151	125.4	96.6	81.7	107.5	79	96.5
Q13126_MTAP	101.2	102.9	101.5	98.5	102.9	97.3	98.1	95.4	97.4	94
P55081_MFAP1	89.7	107.1	100.8	119.5	95.6	102.2	95.7	101.3	103.4	100.5
Q13188_STK3	96	96	98.2	109.1	114	109	95.8	97.5	95.8	107.9
Q96RS6_NUDCD1	99.5	96.7	101.8	90.1	102.1	102.5	100.3	97.6	104.2	103.1
Q8WX92_NELFB	101	102.2	98.9	96	98.3	101.1	97.3	100.9	100.4	102.7
P18085_ARF4	90	99.8	97.8	123.9	100.3	102.1	89.7	99.3	98.6	104.7
Q9UIJ7_AK3	94	102.9	104.6	101.6	101.4	103.3	93.2	100.7	102.8	103.1
Q8N3X1_FNBP4	94.4	104.8	95.9	109	100.7	100.1	92.5	106.7	96.8	102.5
Q8TBC4_UBA3	102	96.9	103.9	91.2	102.1	98.5	107.9	96.7	102	101.5
Q9BZE4_GTPBP4	99.6	104.6	98.4	110.3	79.6	94.6	101.5	107.2	98.5	91.5
Q13438_OS9	91.8	109.7	103.7	108.3	89.2	108.6	86.2	105.4	108	107
Q9Y2Q3_GSTK1	103.8	99	102.2	93	96.9	104.3	104.8	98.9	103.9	103.7
Q6PIU2_NCEH1	85.4	112.6	106.8	118.5	70.6	101.9	86.2	110.7	108.1	100.2
Q15031_LARS2	104.4	93.9	99.6	91.4	105.7	94.4	106	95.5	101.8	96.1
P30519_HMOX2	94.5	109.2	109	97.8	71.6	103.6	95.2	108.7	107.8	105.9
P43121_MCAM	99.9	104	101.9	95.9	106	97.5	104.3	104.1	102.7	95.3
O00161_SNAP23	99.7	97.6	100.8	92.8	108.7	104.4	102.4	95.9	99	101.8
P39880_CUX1	100.5	97.6	103.7	103.5	96.1	98.8	97	99.2	101.5	96
Q13042_CDC16	103.5	96.1	99.5	97.8	108.8	99	104.9	96.6	97.5	100.4
Q86UU0_BCL9L	106.6	97	97.9	98.8	105.8	97	102.2	100.4	99	97.5
O94832_MYO1D	116.4	95.9	95.6	98.8	121.5	104.4	112.5	97.4	95	104
Q96CT7_CCDC124	101.2	103.3	92.1	104.5	106	90.6	103.4	102.2	95.4	89.6
P83436_COG7	104.5	98.8	96.6	95.2	104.2	102.4	102.8	100.6	94.8	101.9
Q9H267_VPS33B	106.6	97.4	96.1	105	109	98.8	101.9	96.1	94.9	102
Q9UDR5_AASS	93.2	110.1	101.9	109.1	99.4	108.8	89.9	104.2	98.4	107.3
Q9Y3B7_MRPL11	101.5	99.5	102.2	97.5	96.7	95.8	99.5	97	99.8	95
Q70UQ0_IKBIP	86.9	114.1	114.6	107.4	64.7	106.1	83.9	113.6	117	105.6
P35813_PPM1A	100	103.3	98.6	109.4	98.7	101.9	99.2	104	96.6	100.1
Q96T60_PNKP	101.9	97.3	105.9	90	93.5	97.5	98.3	95.9	106.3	95.4
Q8TDY2_RB1CC1	100.7	101.7	101.6	95.3	100	100.6	104	101.9	100.3	94
P11217_PYGM	107.6	95.8	100	94.1	93.3	115.4	99.1	102.4	96.1	101.7
Q05193_DNM1	102.3	106.4	105.6	107.1	107.6	97	99.6	102.1	105.1	99.9
Q02224_CENPE	105.1	93.3	93	99.6	114.2	93.2	103.1	95.7	95.3	93.5
Q9H0H0_INTS2	99.7	93.1	99.1	107.4	113.8	103.6	95.5	93.5	98.1	102.6
Q9BZZ5_API5	106.5	98.5	105.4	90.7	97.3	102	100.1	97.3	103.2	99.6
O60524_NEMF	103.5	104.1	104.7	103.7	79.1	98.1	99.6	104	104.2	95.3
P24534_EEF1B2	97.7	94.2	99.8	103.7	100.7	97	100.4	95	100.8	95.9
O94854_NA	105.7	96.8	104.7	88.2	100	101.9	102.5	97.8	104.3	97.8
A2RRP1_NBAS	100	96.7	107.9	86.3	99.8	96.5	100.8	95	109.8	97.7
Q8TEM1_NUP210	86.8	119	110.4	114	59.5	95.2	93.6	125.1	111.6	92.2
P20340_RAB6A	95	108.6	99.6	107.4	94.1	100.1	95.2	108.9	102.2	100.3
Q8TD19_NEK9	108	95.9	100.4	90.2	105.7	101.9	107.1	94	99	102.2
P48449_LSS	91.7	105.7	103.1	109.5	87.4	103.4	92.3	106.1	103.4	103.3
Q00536_CDK16	91.7	102.4	101.1	98.7	96.7	104.4	91.8	103.2	98.4	100.1
P82933_MRPS9	102.9	97.5	98.2	99.8	99.7	95.5	104.6	95.2	97.6	94.3
P05141_SLC25A5	96.7	99.2	106.8	96.6	92.2	100.4	98.6	100	107.8	99.5
P62140_PPP1CB	96.2	109.1	102.1	103.1	102	101.4	97.5	106.8	99.2	91.3
P50281_MMP14	90.1	103.1	102.9	97.3	89.4	106.5	92.4	104.2	102.8	106.7
Q8TDD1_DDX54	96.1	99.5	100.8	111.1	90.5	99.1	97.5	102.4	101.8	96.3
P49590_HARS2	108.4	90.5	101.2	88.9	101.1	100.3	104.4	93.2	102.5	97.6
Q5JWF2_GNAS	98	106.1	100.8	100.9	97.7	100.4	99.8	106.2	101.6	100.3
O75844_ZMPSTE24	94.5	112.2	108.1	104.1	64	101.1	91.1	112.1	107.2	101.9
O15460_P4HA2	78.1	112.6	111.1	121.7	77.7	118.6	80.5	116.3	115.4	123.6
P12694_BCKDHA	94.7	99.7	100.7	100.9	104.2	99.8	102.4	103	104.9	102.9
Q9H6F5_CCDC86	93.1	98.7	94.6	113.9	98.6	99.8	91.5	100.8	96	100.4
Q9BWF3_RBM4	97.1	99	99.8	105.6	100.7	102.4	97.3	99.1	97.5	102.2
Q9NW82_WDR70	105.8	95.9	99.8	99	103	93.9	105.3	95.5	99.2	97.1
Q15404_RSU1	100.8	98.7	98.9	100.5	99.7	97	100.1	96	102.7	97.9
P21912_SDHB	92.9	98.4	100	101.9	100.3	97.7	104	100.8	102.3	101
Q15257_PTPA	107.6	100	100.9	92.8	106.1	97.3	105.2	99.1	97.9	97.7
Q93052_LPP	94.4	92.8	99	94.1	92.5	93.2	114.3	100	107.7	95.4
Q12979_ABR	113	95.4	100.6	88.5	107.7	90.4	114.2	94.9	100.1	90.4
Q9UKK9_NUDT5	99.5	97.8	95.4	106	104.3	96.8	109.2	99.3	97.6	97
O96013_PAK4	97.1	106.8	95.3	107.4	99.9	103.8	94.8	103.2	94.8	98.6
Q13033_STRN3	99.4	98.2	99.9	98.6	101.2	100	101.6	99.2	99.1	98.5
O14964_HGS	105.5	93.6	98.2	86.8	113.5	92.1	111.2	95.2	98.6	92.7
O95786_DDX58	119.6	92.9	99.1	88.1	104.7	94.5	117	93.1	98.8	93.2
Q9Y5X1_SNX9	95.4	99.1	100.8	103	103.4	107.2	99.1	97.6	104.6	109.3
O75828_CBR3	102.5	94.4	104.2	92.6	94.3	103.4	110.3	98.9	106.1	105.2
O00273_DFFA	108.6	91.5	99.8	88.2	102.5	99.3	104.8	92.5	97.1	98.2
Q96A33_CCDC47	89.2	112	105.1	111	73.8	108.4	88.8	114	107.4	108.8
P62979_RPS27A	102.6	101	94.8	104.3	111.7	94.8	99.4	100.9	93.1	96.2
Q8IX01_SUGP2	98.1	101.6	104.3	97.8	92.8	99.6	96.1	102.1	103.7	98.6
Q9H2U2_PPA2	101.8	97.6	104.6	98.4	93.8	100.5	101.3	95.4	102.4	99.6
O60287_URB1	96.9	107.9	99.5	101.2	97.6	93.4	94.7	105	99.6	95.1
Q12849_GRSF1	112.2	86.4	94.7	91.6	123.9	90.8	110.8	86.4	93	90.5
Q9UNF0_PACSIN2	99.7	102.6	100.5	95.8	102.5	100.5	98.5	101.9	98.9	98.5
Q13112_CHAF1B	109.8	94.4	95.4	97.5	111	92.9	106.6	93.6	92	87.8
O75947_ATP5PD	90.9	101.5	99.5	109.6	92.4	101.6	99.3	101.6	100	98.3
Q9NY61_AATF	97.5	106.3	99.6	100.3	97.7	100.5	90.8	104.6	98	97.2
Q9BZF1_OSBPL8	93.1	111.7	104.7	111	70.4	104	94.3	113.3	105.2	102.1
Q9Y3A5_SBDS	95.9	109.4	99.4	110.7	90.2	97.4	94.7	106.2	98.5	98.2
Q14149_MORC3	98.4	98.1	104.9	97.5	103.4	100.8	95.3	99.8	104.4	98.6
Q01804_OTUD4	98.9	99.6	103.6	105.5	96.5	105	94.8	98.9	101.7	102.1
A3KMH1_VWA8	99.1	94.2	98.6	99.4	105.7	98	105	96	101.9	100.4
Q562R1_ACTBL2	103.3	95.2	104.4	78.2	90.7	82.8	133.8	103.4	106.1	95.3
O60825_PFKFB2	97.5	98.3	95.1	103.9	96	101.1	106.4	99.8	98.9	103.4
P82675_MRPS5	101.8	95.7	95	99.4	103.1	97.8	100.4	93.9	99.4	98.5
P36551_CPOX	103	98.3	99.4	95.7	104.7	101.7	98.4	100.5	100.5	103.1
Q9H7D0_DOCK5	99.9	96.9	95.7	101.3	106.8	95.2	102	97	98.8	98.3
P52926_HMGA2	95.2	120.6	110.8	104.2	74.3	88.9	88.2	114	110.1	89.5
P09110_ACAA1	97.8	106.7	98.5	93.8	100.9	105.5	95.1	105	98.8	107.2
Q9HAV7_GRPEL1	95.2	96.6	93.7	117	104.6	96.7	93.2	96.2	93.5	97.6
P20585_MSH3	98.3	108.8	106	103.3	85.1	100	97.3	109	106.8	95.3
Q9H089_LSG1	96.2	93.6	96.9	95.5	105.1	104.1	96.3	97.4	98.5	111
P16435_POR	92.1	110.5	102.2	109.9	77.1	98	97.9	114.6	105.7	100
O75146_HIP1R	101.5	100.8	95.5	126.3	110.4	98.3	97.2	103.4	95.3	97.3
Q9Y666_SLC12A7	105	96	93.3	99.3	102.3	99.1	103.3	97.2	96.8	100.8
O14745_SLC9A3R1	98.3	98.5	94.5	109.8	112.1	107.6	96.6	97.2	92	106.2
Q8N8S7_ENAH	105.5	92.7	100.7	89.2	107.5	102.2	104.1	93.7	98.5	103.1
O60942_RNGTT	104.6	95.7	95.6	98.5	116.4	99.2	110.1	95.8	97	102.8
P23634_ATP2B4	97.4	108.1	101.8	102	105.2	105.2	91.1	107	103.8	106
Q96T76_MMS19	107.4	91.6	104.4	88.2	98.2	94.6	107.5	96.3	107.2	101.6
Q9UHR4_BAIAP2L1	109.2	106.2	98.5	91	104.1	93.4	108.2	104.1	97.8	93.5
P84085_ARF5	103.6	98.9	100	102.5	102.1	97.7	104.1	101.2	97.3	98
P04632_CAPNS1	104.7	98.8	103.6	88.5	100.3	101.1	105.6	99.2	104.1	101.2
P83916_CBX1	93.8	94.2	97.4	103	102.1	111.2	96.9	95.5	98.2	116
Q15555_MAPRE2	95.3	97	90.7	120.6	115.8	105.1	99.9	100.3	91	108.5
Q9H6Z4_RANBP3	101.1	97.9	99.6	99.6	103.2	99.2	98.9	98.5	99.6	97.6
Q5T8P6_RBM26	96	103.8	98.8	101.6	97.1	100.1	93.2	100.8	99.8	99.6
Q9NZN3_EHD3	105	104.2	105.8	95.1	90.2	93.8	103.2	114.2	106	88.4
Q6VY07_PACS1	101.1	100.7	103	102.1	95.5	105.3	100.1	101.5	100.9	104.3
P06865_HEXA	106.7	94	100.8	94.4	107	100.6	112.8	95.3	101.5	99.5
Q7Z5K2_WAPL	98.7	96.8	100.8	102.5	106.4	100.6	99.8	98.2	101.1	100.9
P19838_NFKB1	106.3	94.1	99.1	95.2	103.3	100.2	102.3	93.8	98.6	99.2
O75436_VPS26A	109.1	96.4	100.1	87	98.8	100	109	98.1	101.9	98.7
P09382_LGALS1	91.9	107.8	107.9	106.4	94.9	103	92.2	107.1	108.4	105
O00139_KIF2A	95.4	109.3	104.9	103.1	86.2	95.6	95.6	109.8	104.6	94.9
P27144_AK4	95.6	102.5	107.2	98.2	100	101.4	97.3	104.1	105.2	100.6
P33527_ABCC1	99.2	97.2	103.4	89.2	102.3	110	96.7	96	101.5	109
P52630_STAT2	112.5	91.3	98	95.3	107.8	102.9	106.8	96.2	97	103.8
Q71RC2_LARP4	106.6	99.4	96.7	96.7	101.5	96.5	98.1	97.9	95.9	95.7
P40261_NNMT	107.4	94.8	104	82.3	95.4	107.9	118.3	97.2	104.4	109.2
Q14914_PTGR1	108.6	97	100.8	89.1	106.1	99.1	104.6	94.3	99.8	100.4
Q96EV2_RBM33	100.9	101.8	102.6	102.5	97.9	105	100.5	98.8	103.3	109.7
Q99541_PLIN2	80.8	86.3	118.1	93.5	90.7	109.3	83.3	86.7	122.1	108.3
Q7Z434_MAVS	104.2	98.7	104.7	86.4	101.7	103.9	104.7	97.7	103.6	105.5
Q96JB5_CDK5RAP3	97	95.8	100.3	102.6	102.6	102.8	99.5	97.4	101.3	105.8
P54098_POLG	102.2	98.6	92.9	102.4	125.4	100.5	103.9	99.2	93.1	103
Q8NCM8_DYNC2H1	119.4	92.7	102.4	81.7	109.4	90.7	114.8	90.5	98.5	94.1
Q9H5V8_CDCP1	94.1	91.1	103.6	98.4	108.5	114.3	93.1	91.1	103.4	116.2
O94851_NA	98.6	104.7	107	102.7	88.1	97.6	93.4	104.4	107.6	96.1
P04424_ASL	101.6	112.3	95	88.9	97.3	98	100.8	113.3	97	95.8
P41091_EIF2S3	98.6	102.3	98.6	101.9	104.2	96.9	98.5	99.8	99.8	94.1
Q13948_CUX1	100.9	100.6	108.2	122.3	87.2	114	87.8	92.9	106.4	106.2
Q9BYG3_NIFK	91.9	101.4	100.9	108.1	83.2	98.6	93	103.6	102.4	97.1
Q9NYB0_TERF2IP	94.9	100.9	92.4	117.8	106.1	106.7	95.8	100.4	95.2	108.2
Q13011_ECH1	103.3	97.6	105.6	94.9	96.5	102.6	103.7	101.6	101.9	102.7
Q9Y6K5_OAS3	111.2	98.9	104.7	94.9	94.5	96	109.4	101.2	104.3	94.2
O15347_HMGB3	102.8	112.6	111.9	99.4	90.2	95.1	104.7	111.6	111.1	93.6
Q9H270_VPS11	107.7	95.5	96.5	99.7	111.9	96.9	101.9	95.1	96.7	94.6
Q9Y6E0_STK24	102	95.7	102.2	90.9	96.1	106.2	99	95.1	103.1	105.7
P30040_ERP29	87.5	101.2	101.8	110.4	89.1	103.2	94.9	103.8	103.5	105
Q14BN4_SLMAP	93.5	114.4	103.5	99.4	84.2	102.3	93	112.9	106.7	100.5
P30044_PRDX5	104.1	98.7	106.2	93.3	95.2	102.5	99.9	100	105.7	103
Q7Z3K3_POGZ	96.2	107.2	101.2	104.8	91.5	100.9	95.3	107.5	100.1	101.2
Q9NZ63_C9orf78	88.7	94.1	93.4	116.5	103.2	106.9	88.7	96	93.4	104.8
P35222_CTNNB1	98.9	106.2	94.1	105.7	113.7	108.2	100.5	106.9	93.3	108.4
Q9NVH1_DNAJC11	99.9	101.9	103.8	97.6	95	102.9	92.3	100.6	101.4	100.4
P39656_DDOST	86.7	117.4	115	100.6	58.1	107.8	85.9	118.1	116.4	109.9
Q86VN1_VPS36	105.7	97.3	96.9	91.4	107.8	100.8	102.3	96	93.4	100.6
Q9UI26_IPO11	105.8	94.4	95.7	101.3	116.2	97.8	102.4	92.3	94.8	93
Q96GM5_SMARCD1	98.7	100.7	102.1	103	93.9	100.8	95.6	102.8	103.4	99.1
P34896_SHMT1	105	96	92.8	98.2	108.6	90.1	115.4	99	95.3	90.8
Q15811_ITSN1	98.7	98.4	95.7	110.5	103.3	104.4	95.7	99.8	94.2	101.7
Q9BTT0_ANP32E	98.7	95.2	106.9	95.9	97.5	103.8	103.6	98	106.5	101.6
O14641_DVL2	108.9	91.8	95.4	96.4	117.8	98.2	111.4	90.6	94.8	99.6
Q14444_CAPRIN1	110.1	93.7	90.7	95.8	118	93.4	112.3	93.7	91.1	93.7
Q9BY32_ITPA	110.8	94.4	102.9	85.9	104.6	98.9	109	92.3	99	99
O75113_N4BP1	105.6	95.1	99.2	96.6	104.8	96.4	104.6	95.3	98.6	94.5
Q06203_PPAT	102.3	96.4	96.2	99.3	103.8	101.3	100.9	95.6	97.4	98.3
Q15269_PWP2	106.8	90.4	97.3	88.5	110.9	99.8	111.2	89.4	98.1	100.7
Q96EE3_SEH1L	101.5	94.9	98.7	98.4	102.1	96.1	106.5	93.3	99.3	97.8
Q7Z5J4_RAI1	101.1	96.5	104.4	100.4	98	102.5	103.2	95.6	106.2	101.8
P04439_HLA-A	109.4	101.2	99.4	97.3	115.6	97.8	110.5	101.7	96.2	97.5
Q07812_BAX	104.8	104.3	98.5	101.3	101	96.7	99.9	102.8	99.7	95.1
Q99567_NUP88	102.1	98	100.9	95.1	107.8	101.2	99.3	95.5	99	99.4
O60566_BUB1B	122.1	95.7	84.9	90	119.4	84.2	122.5	95.8	86.9	82.8
Q5VZE5_NAA35	100.6	99.7	95.4	101.4	107.3	99.8	99.7	98.1	95.8	100.2
Q9UHL4_DPP7	103.4	98	104	94	95.8	101.2	100.3	97	103.3	101.8
Q9BZE9_ASPSCR1	107.7	97.9	98.7	105.7	99	98.3	99.4	97.3	95.8	96.8
Q9NVM9_INTS13	106.1	95.4	100.1	104.2	109.2	99	101.3	93.7	100.8	99.2
P28074_PSMB5	102.3	99.1	96.7	98.8	108	97.2	101.3	96.9	98.3	95.6
P00387_CYB5R3	94.6	106.1	106.2	101.6	78.7	106.9	96.9	106.2	107.5	106.4
P06756_ITGAV	101.7	96.3	106	88.1	95	101.9	106.3	100.7	107.3	103.5
Q9P2D3_HEATR5B	102.8	96.9	96.2	110.7	105.5	101.8	99.2	99.6	96.3	107.9
Q9P2I0_CPSF2	94.1	94.5	98.1	96.1	105.6	104.2	102.2	97	101.5	104.6
Q9BPX5_ARPC5L	103.7	98.7	100.6	87.2	102.6	108.1	99.5	95.4	101.3	105.7
P00747_PLG	50.1	90.9	88.4	254.6	56.6	155.5	45.4	93.6	90.8	160.1
Q9UI12_ATP6V1H	108.1	92.6	94.5	100.5	109.3	98	110.7	96.6	94.4	100.4
P46783_RPS10	106	100.1	94.4	100.6	102	93.3	101.9	98.4	94.8	93.7
Q69YH5_CDCA2	89.7	108.4	95.5	114.2	97.2	101.2	89.5	109.4	91.9	98.3
Q8NHH9_ATL2	101.2	108.9	92.4	107.1	86.7	93.3	102.4	108.6	95.1	93.3
O15091_PRORP	112.8	89	98.6	81.8	105.4	88.7	111.8	89.3	100.3	92.2
Q12872_SFSWAP	94.4	94.1	99.8	100.6	102.8	106.4	92.2	95.5	98.5	105.7
O15212_PFDN6	99.8	96	98.5	104.3	100.7	101.2	102.5	94.5	97.9	101
Q6YN16_HSDL2	98.6	98.3	95.8	132.5	101.8	98.2	94.6	96.5	94.1	96.3
P08559_PDHA1	94.2	100.1	100.6	107.3	97.3	101.1	95.2	98.7	101.7	101.5
P23381_WARS1	101.7	99.8	90.7	113.4	109.1	99.4	101	100.8	89.3	99
P08581_MET	117	98.8	94.5	93.4	130.4	92.5	110.1	97.3	92.4	93
Q9UBU9_NXF1	88.4	101.2	95.6	176.9	87.5	108.6	86.5	100.5	98.7	104.9
Q8TF74_WIPF2	100.9	96.4	98.4	100.7	107.1	103.9	99.8	99.4	97.7	106.1
Q9NZM3_ITSN2	98.5	98.3	95.8	106.6	105.9	102.4	97.5	101.2	98.6	100.2
O00193_SMAP	101.8	97.5	93.9	112.1	108.9	93.3	97.9	99.8	92.9	95
Q9BX40_LSM14B	101.5	101.3	90.9	104.3	101.1	88.5	98.5	99.8	90.5	87.8
P01111_NRAS	95.4	99.3	101.7	102.3	93.3	102.1	101.6	102.3	100.7	105.3
Q8IXB1_DNAJC10	95.2	104.2	101.9	104	89.8	102.3	93.9	106.2	102.7	102.4
Q69YN4_VIRMA	100.4	92.9	111.3	90.1	102.5	102.8	96.9	94.4	108	101.7
Q9P287_BCCIP	101.8	96.8	101.4	97	104.9	101.8	96.7	95.3	98.5	102
Q96DI7_SNRNP40	96.6	97.1	103.1	102.3	102.3	102.6	94.9	94	103.3	100.9
O15294_OGT	111.6	91.7	96.9	101.1	105.9	92.1	114.9	94.8	96.1	93.1
Q9NQC3_RTN4	92.3	106.8	102.1	116.4	80.5	105.3	86.2	102.8	103.9	103.1
P51648_ALDH3A2	96.3	105.4	102.9	107	83.8	105.8	97	104.5	101	105.4
Q96FW1_OTUB1	101.8	98.3	102.2	101.8	97.5	99.7	105.6	99.2	103.4	101.6
O00499_BIN1	102	102.2	99.2	101.2	100.2	97.1	103.9	98.8	97.8	98.6
Q9H0H5_RACGAP1	94.6	111	97.2	99.7	87.7	92.1	94.7	111.1	97.1	95
P51531_SMARCA2	96.2	107.7	101.3	105	92	99.5	94	111.2	100.9	100.4
P50579_METAP2	93.7	97.3	96.5	99	107.2	99.9	96.7	99.4	94.8	100.3
O75489_NDUFS3	99.8	95.4	99.8	100.7	103.8	102.6	101.8	97.3	100.2	98.1
P12236_SLC25A6	100	96.1	106.2	96.1	88.7	100.6	100.4	97	108	104.2
Q9NP61_ARFGAP3	100.2	99.4	95.4	107.7	103.2	95	105.7	101.2	96.7	94.9
Q2KHR3_QSER1	104	103.4	101.6	98.5	98.1	88.5	102.2	104.6	103	88.7
P36542_ATP5F1C	93.9	104	101.4	111.1	93.7	98.4	94.6	101.9	102	99.9
Q8TER5_ARHGEF40	105.2	101.2	101.9	94.9	101.3	98.1	105.5	102.5	99	98.7
P57737_CORO7	103.7	96.9	99.9	96.8	105	99.3	105.5	95.4	100.8	100
Q02978_SLC25A11	98.5	99.5	109.1	89.6	91.3	98.8	95.8	97.7	106.8	99.6
Q8NBJ5_COLGALT1	85.6	111.6	105.1	119.1	78.1	105.1	83.4	112.2	106.9	104.8
Q9NQZ2_UTP3	98.8	102.2	101	105.3	103.7	97.2	98.6	100.2	96.3	96.2
Q14344_GNA13	98.9	101.8	97.8	103.3	103.9	101.8	103.3	102.3	100.6	98.9
Q32P28_P3H1	91.3	103.8	105.9	109.9	88	104.6	93.4	103.9	106.9	104.1
O43665_RGS10	95.7	90.8	104.1	96.8	102.6	101	95.8	93.1	102.7	104.6
O43493_TGOLN2	106.8	96.9	86	103.5	147.9	88	111.6	97.8	83.9	89.9
Q9UQ90_SPG7	101.3	96.6	100.6	93.6	99.5	105.8	94.7	95.9	101.2	105.6
Q7Z6B0_CCDC91	102.1	100.4	101	94.9	102	92.7	100.8	101.5	103	94
P28288_ABCD3	99	101.4	98.1	101.2	102.4	103.9	95.8	100.7	97.5	102.4
Q9NYL2_MAP3K20	103.5	97.3	105.6	90.1	99	99.3	100.8	95.9	104.1	101.8
Q9Y2S7_POLDIP2	108.8	87.4	95.3	85.8	116.1	97.7	111	91.6	94.9	100
P02647_APOA1	84	82	76.3	111.3	74.8	82.1	65.3	85.2	77.8	80.7
Q9BUL8_PDCD10	105.6	99	101.9	92.9	98.4	100.8	102.1	98.5	101.3	102.2
Q5RKV6_EXOSC6	98.9	98.7	100.9	99.3	99.1	102.5	92.4	101.3	102.6	102.6
P30043_BLVRB	105.1	100	99	101.7	104.1	103.4	97.8	96.7	98.8	102.5
Q9NWU5_MRPL22	102.7	97.6	98	98.3	96.2	95	108.5	97.9	98.9	96
Q8IZH2_XRN1	106.6	101.3	96.9	104.8	102.1	93.6	109	102.3	95.4	95.3
P48723_HSPA13	93.4	100.3	102.1	106.6	91.8	109.1	89.1	99.4	102.3	109.7
O75494_SRSF10	94.3	99.5	100.5	119.2	98.7	106.2	94.3	98.4	100.7	102.7
P22061_PCMT1	95.9	102.2	101.9	100	101	105	96.7	99.2	100.5	106
P25325_MPST	102.2	102.2	96.9	104.5	101.8	95.2	99.4	102.9	97.9	94.2
O94927_HAUS5	103.2	97.2	96.2	109.7	106.5	101.2	101.2	99.6	97.1	97
Q86TI2_DPP9	104.1	98.4	101.4	90.2	107.3	100.8	102.8	95	101.4	101.8
P82664_MRPS10	102.5	100.2	100.7	96.4	104.2	99.4	100.5	93.6	98.6	95.9
Q9NVJ2_ARL8B	97.2	107.3	102.1	101.7	89.6	107.8	92.4	104.5	99.9	105.5
Q9Y5J1_UTP18	98.8	97.9	103.3	96.1	98.2	101.8	99.3	96.2	104.4	101.9
Q9H078_CLPB	102.6	94.8	97.2	95.5	109.2	94.7	104.5	97.2	95.3	91.1
P23193_TCEA1	101.4	96.3	98.3	96.3	104.6	99	101	96.1	99.5	99.4
P11047_LAMC1	95.6	106.4	100.4	110.3	84	102	95.8	105.2	102.9	103.5
P05067_APP	102.1	112.7	100	109.8	90.7	96.1	105.9	112.9	99	94.1
Q6S8J3_POTEE	92	109.9	102.4	102.5	105.7	99.5	103.4	94.2	97.2	88.9
P68871_HBB	61.4	235.2	154.6	80.3	54.8	57.8	59.8	240.1	156.1	56.5
Q6P1N0_CC2D1A	99.8	100.9	96.5	107.5	104.7	101.6	95.8	103	97.8	100.4
Q96HW7_INTS4	100.8	95.4	99.2	97.7	104.2	99.8	105.5	102.2	105.6	108.4
Q04206_RELA	101.4	94.5	98.9	104.7	108.4	98.9	105.1	98.7	98.5	98.4
Q99439_CNN2	103.1	98.2	90.2	108.3	112.2	86.6	107.1	99.4	90.3	85.3
Q9NR50_EIF2B3	106.8	95.3	99	93.9	105.5	96.9	108.1	94.2	95.2	98.3
Q9NR28_DIABLO	95.3	94.9	93.2	102.4	109.7	94.2	102.6	100.4	97.2	96.2
O60293_ZFC3H1	99.1	105.5	101.9	102.5	94.1	99.9	98	103.8	101.1	97.4
Q68CQ4_UTP25	104.8	93.8	99.5	89.6	99.1	91.3	107.8	93.4	100.6	90.1
Q9NRY5_FAM114A2	102.7	97.6	96.2	104.3	105.3	106	97.2	95.3	94.6	107.1
Q99436_PSMB7	97.5	99.7	93.3	112.5	107.7	94.9	100.3	96.8	93.9	93
Q9NZN4_EHD2	92.3	115.7	118.2	93	84	102.5	97.6	118.5	120.3	103.5
Q15554_TERF2	104.4	99.4	97.1	110.4	105	100.5	100.3	101.7	97.7	100.4
P63241_EIF5A	96	96.4	95.7	107.4	104.3	99.9	95.9	97.2	98.8	100.6
Q15005_SPCS2	93.1	120.5	112.7	90.3	56.7	108	91.2	122.7	112.6	106.7
O75396_NA	87.9	112	98.5	124	82.6	97.6	93.2	113.4	101.4	94.3
Q01433_AMPD2	99.9	96.6	100.7	97.7	100.9	101.5	100.7	97.4	101.6	101.7
Q9ULX6_AKAP8L	94.1	100.8	102.2	104.7	100.3	105.9	94.5	99.5	105.2	102.7
Q15061_WDR43	95.7	97.2	97.4	94.9	103.6	96	97.4	95.7	98.3	98.9
P52565_ARHGDIA	97.8	95.8	96.4	102.4	104.6	95.2	104.8	98	97.9	97.9
Q9NTX5_ECHDC1	102.6	95.7	98.8	90.3	103.2	101	104.5	91.6	98.2	97.7
P55036_PSMD4	105.9	95.5	102.5	101.2	107.8	101.5	100.9	96.9	100.7	102.2
O76024_WFS1	88.3	118.1	97.1	126.5	69.4	101.3	88.1	118.2	99.4	96.3
P53602_MVD	98.9	109.4	98.1	108.1	99	102.3	95.8	108.1	99.2	102.1
Q05086_UBE3A	102.4	93.8	98.8	93.6	108.4	102.3	104.3	98.2	99	103.1
Q13017_ARHGAP5	99.5	101.4	107.8	93.1	93.2	101.2	95.7	103	104.6	98.5
P16401_H1-5	80.9	129	112.2	113.9	53.2	105.9	78.5	127.6	113.6	104.2
Q6ZMI0_PPP1R21	105.3	96.5	100.2	96	105.1	96.2	105.1	101.8	98.7	95.2
O75970_MPDZ	105.2	92.5	98.8	101	109.8	101.2	100.3	94.4	95.2	101.3
Q07954_LRP1	105.4	108.7	107.3	89.6	89	93	106.8	112.2	113.5	93.9
P61758_VBP1	96.5	101.9	97.3	109.6	101.3	98.2	100.3	103.3	99.6	99.1
Q8TDZ2_MICAL1	113.3	95.9	98.3	92.1	101.9	96.5	109.6	97	98	95.8
O60884_DNAJA2	97.1	98	93.1	115.5	104.4	99.4	102.5	98.1	93.2	99.5
P98082_DAB2	103	96.7	98.2	93.5	102.1	101	100.7	98.2	100.5	102.3
Q8WUD4_CCDC12	96.7	98.1	96.8	95.4	98.5	107.2	96.9	98.5	95.2	106.9
Q9BRJ6_C7orf50	97	108	102.8	97	79.3	100.8	96.4	107.4	104.6	96
P48047_ATP5PO	93.4	98.7	100	104	97.6	99.1	96.5	102.4	100.8	102.4
Q9BXK5_BCL2L13	101.6	100.2	103.4	99.9	99	106.5	95.9	100.2	98.8	103.1
Q9H4A6_GOLPH3	106.7	100.5	97.3	100.6	116.4	100.3	102.6	98.2	94.7	97.2
Q02878_RPL6	104.4	101.3	88.6	107.4	102	91.1	100.8	101.4	87	89
O75390_CS	98.5	105.2	105.9	97.3	98.4	103.9	94.5	98.3	100.7	103.6
Q9NSK0_KLC4	93.5	99.6	92.3	119.5	110.1	96.9	105.3	100.2	92.8	96.6
P86790_CCZ1B	105.3	93.9	92.6	101.7	114.4	106.4	101.6	94.7	95.6	107
Q96J92_WNK4	97.3	99.7	105.2	98.1	88.6	91.8	96.6	102.1	109.1	92.1
Q9UDY4_DNAJB4	87.1	108.6	93.5	129.9	102.5	109	88.5	107.6	91.5	108
P46100_NA	107.4	99	98.5	105.4	104.5	99.2	104.2	96.9	101.5	98.4
Q9NZL4_HSPBP1	105.5	96.7	101.7	87.1	104.7	104.8	103.9	93.7	101.5	105.7
Q92979_EMG1	106.5	94.8	100.1	89.5	101.1	94.4	101.2	95.2	101.1	91.6
Q13586_STIM1	94.2	119.3	102	111.1	76.8	102.7	90.4	119.1	99.3	103.8
P36873_PPP1CC	102	96.5	98.3	96.6	112	103.9	97	92.2	97	99.7
P82650_MRPS22	100.2	97.1	102.9	96.9	97.6	100.7	99.1	95.7	103	101.4
O95336_PGLS	110	100.7	103.5	90.7	97.6	101.9	105.6	93.9	102.9	101.1
Q9H5N1_RABEP2	109.8	98.8	90.2	102.2	106.9	91.7	104.1	97.7	91.9	92.4
Q9Y4K4_MAP4K5	104.3	98.1	101.4	99.6	102.3	101.4	99.7	94.8	103.4	100.1
Q14978_NOLC1	96.1	100.5	87.2	128.5	112.7	87.2	86.7	101	86.4	88.6
Q6NVY1_HIBCH	103.9	97.5	101.2	94.5	105.6	101.5	103.3	94.4	98.8	99.6
Q8NFQ8_TOR1AIP2	107.5	108.7	100.3	99.3	85.2	92.9	105.9	110.3	100.5	93.2
Q8IWW6_ARHGAP12	101.6	101.6	97	102.4	101.7	103.6	97.6	100	99.8	103.2
P25789_PSMA4	100.1	99.6	96.9	98	106.3	99	106.1	99.3	98.7	99.8
Q9NUQ9_CYRIB	103.4	97.4	99.8	88.6	92.5	107.2	106.1	100.5	98.6	105.8
P00533_EGFR	113.2	93.5	100.5	92.2	104	95.3	116.1	92.5	100.4	94.6
Q5MIZ7_PPP4R3B	105.2	96.6	97.8	99.6	108.5	96.1	108.2	95.5	99.9	101.5
Q5VV41_ARHGEF16	106.6	99.3	104.5	85.4	99.6	96.6	104.4	95.8	101	97.6
Q9Y376_CAB39	105.3	100	98.7	92.9	107.7	97.2	107.5	101.9	98.8	99.9
P08754_GNAI3	102.6	102.8	97.2	102.1	113.5	97.6	100.8	102.4	96.5	99
P43487_RANBP1	98.8	99.2	93	109.4	107.4	96.1	102.5	99.7	94.1	94.4
O94979_SEC31A	94.9	103.1	102.1	107.8	98	102.3	91.3	100.6	100.1	101.6
Q8N1I0_DOCK4	113.3	92.1	96.8	90.2	108.1	97.3	106.7	94.1	94.2	93.2
P62753_RPS6	102.8	110.5	104.7	100.3	77.8	100.3	99.2	108.9	105.6	101.6
P58107_EPPK1	124.6	96	74.3	52.3	105.6	49.3	147.3	278.1	51.6	45.3
Q9NQR4_NIT2	102.8	95	102.3	84.2	93.2	95.6	115.5	95.6	104.5	98.4
Q6DKJ4_NXN	107.2	96.5	100.9	98.2	103.5	104.4	103.8	98.3	99.3	104.8
Q99575_POP1	101.7	103.1	105.9	94	89.4	98.5	98.3	101.2	103.2	99.1
P33981_TTK	102.7	101.1	97.9	105.6	110.4	92.4	102.9	99.5	95.1	91.4
O75688_PPM1B	102.3	98.4	98.4	100.6	106.5	98.1	103.1	97.2	96.1	99.3
Q96C36_PYCR2	101.7	92.1	100	92.7	105	103.1	97.7	94.6	99.4	104.1
Q9GZY8_MFF	109.2	99.9	103.8	84.2	104	106.6	102.7	97.5	101	110.7
Q8IWZ8_SUGP1	97.8	100.8	94.2	115.4	101.3	105.3	91.7	98.8	102.5	101.3
P49189_ALDH9A1	102.4	98.6	95.6	103.9	112.8	95.9	100	99.7	95.3	96.8
Q4KMQ2_ANO6	103.5	99.4	100.2	103.6	105.2	104.1	97.2	101.8	98.2	105.5
O15511_ARPC5	103.3	100.4	96.6	102.4	105.5	97.4	101.5	99.4	95.3	98.3
P23497_SP100	98.1	95.4	104	99.5	100.5	101.8	100.1	96.6	102	100.7
P28482_MAPK1	99.7	99.1	100.3	96.2	106.5	98.1	101.1	100.8	98.4	99
Q86WJ1_CHD1L	100.4	104.4	104.2	95.5	95.9	100	99.7	103.2	100.6	97
P21283_ATP6V1C1	104.4	103.2	96.3	105.5	99.1	99.3	107.4	101.1	96	100.9
Q9H6S0_YTHDC2	108.1	99.6	98.3	91.1	96.8	97.7	104.6	102	99.6	97.4
O76031_CLPX	113.7	92.2	97.2	91.8	109.2	96.3	112	92.7	95.1	93.7
Q6P1N9_TATDN1	105.9	100.2	100.2	86.7	105.5	99.3	102.5	99.9	101	99.2
Q9Y608_LRRFIP2	99.2	100.6	93.1	110.7	108.9	95.3	99.3	99	93.3	93
Q9Y371_SH3GLB1	103.4	96	100.5	96.5	105.1	104	101.1	95.5	99	105
Q5QJE6_DNTTIP2	92.3	97.4	96.9	108.9	98.2	97.7	93.3	98.4	98.5	99.3
Q9NS69_TOMM22	98	101.9	105.3	94.4	92.1	106.1	94.2	98.4	101.7	103.3
Q13247_SRSF6	89.2	102	99.9	109.2	98.5	101.4	90.8	99.7	100.6	103.3
O75663_TIPRL	102.4	95.8	94.5	84.5	108.5	100.8	114	99.9	97.5	107
O14981_BTAF1	102.2	97	98.9	100.2	107.9	101.8	97.7	94.1	95.7	102
Q5C9Z4_NOM1	94	101.2	99.6	103	90	100.3	94.6	100.3	96.9	101.8
P13984_GTF2F2	96.8	99.2	97.9	105.8	100.4	97.6	99.9	100.4	98.7	99.9
Q86UA1_PRPF39	93.6	97.2	101.3	108.4	97.9	102.1	96.7	99	102.6	99.5
Q9BWU0_SLC4A1AP	99.6	95	94.5	109.8	113.7	100.1	96.3	92.5	93.1	99.6
P51398_DAP3	107.4	91.1	100	91.3	106.1	92.5	113.6	93.2	100	96.2
Q9NRV9_HEBP1	95.4	104.3	96	103.5	99.8	95.3	102.1	106.1	97.9	95
P41214_EIF2D	104.3	98.2	96.4	108.4	102.8	96.9	100.3	96	98.1	96.7
O75943_RAD17	101.1	100.9	100	110	103.1	100.6	99.5	100.5	99.2	98.5
Q9Y3R5_DOP1B	109.6	94.6	97.7	88.8	112.1	98.8	105.4	95.5	103.3	98.7
Q8NI27_THOC2	96.5	103.9	102.1	97.8	92.3	94.8	96.4	105.1	105.3	93.7
Q00577_PURA	93.9	100.8	102.5	103.7	95.1	102.7	97.3	101	102.3	104.1
P17252_PRKCA	97.9	93.5	99.2	89.4	103.5	108.3	101.2	93.6	100.4	111.5
Q12769_NUP160	97.5	97.4	97.9	101.7	105.6	97.3	98.3	97.8	100.1	96.3
Q6YP21_KYAT3	102.8	96.3	99.6	94.6	100	103.4	103.3	96.1	100.6	102.6
Q5T6V5_C9orf64	105.1	92.5	94.4	91.4	116.1	102.1	111	95.2	96.1	103.9
Q9P035_HACD3	90.9	117	101.1	117.3	68.3	95.5	91.8	115.9	103	95.7
Q68CZ6_HAUS3	102.1	96.4	100.6	96.3	102.4	103.5	101.4	96.2	99.5	102.9
Q6UX04_CWC27	100.7	94.6	100.3	88.9	104.3	102.2	105.8	95.2	101.8	105.2
Q5JVS0_HABP4	98.9	105.7	99.3	102.9	95.1	103.6	95.4	103.6	100.4	101.4
Q15907_RAB11B	102	99.4	101.7	97.2	101.9	99.9	101.4	99.8	101.1	99.1
Q09161_NCBP1	105.9	93.5	96.9	98	110.8	98.9	104.4	91	96.6	97.9
Q9NZW5_PALS2	104.8	95.8	99.9	92.2	105.2	98	103	95.5	98.7	97.7
Q68E01_INTS3	108	100.4	99.9	93.7	105.9	94.8	103.6	97.1	100.4	96.6
P52788_SMS	99.8	102.2	94.6	101.1	109.5	92.5	100	101.6	96.9	92.3
Q9UEY8_ADD3	99.9	99.3	104.3	104.5	104.3	100.1	105.4	101.4	107.7	97.7
Q93050_ATP6V0A1	98.6	103.3	98.1	113	101.7	103.7	93.7	101.2	96.6	103.7
Q5PRF9_SAMD4B	104.9	95.7	99.4	97.9	102.9	104.1	98.3	98.8	95.1	102.1
P49821_NDUFV1	103.3	94.9	99.9	96.4	103.6	99.1	106.2	95.4	99.8	99.9
Q14568_HSP90AA2P	88.1	97.2	91.1	79.6	117.6	117.8	102	111	111.3	101.4
Q9Y6E2_BZW2	101.3	101.3	97.7	95.6	92.8	97.3	96.4	99	95.2	97.8
Q14155_ARHGEF7	102.4	98.7	95.7	108.1	109	102.8	97.4	96.7	92.6	101.3
P82979_SARNP	96.7	102.5	92.4	93.7	105.5	95	98.8	108.8	92	100.4
Q9H074_PAIP1	103.2	94.4	99	92.4	110.6	99.4	102.9	96.2	99.5	100.1
Q9C0E2_XPO4	115.7	90.6	99.1	96.1	106.9	96.9	108.4	91.7	102	94.4
Q4G0J3_LARP7	96.5	102.5	102.1	100.7	88.4	106.4	95	105.7	101.8	104.1
P02794_FTH1	83.3	104.1	47.2	116.6	84.3	56	99.6	106.6	45.6	52.4
Q15382_RHEB	107.4	99.2	88.6	102.3	113.9	86.7	105.7	97.9	87.3	86.3
Q5VT25_CDC42BPA	106.5	95.5	98.9	90.7	104.5	98	103.6	97.5	103	97.6
Q96CS3_FAF2	99.2	98.7	101.4	82.1	90.4	110.6	96.9	99.8	104	111.6
Q8N6H7_ARFGAP2	103.5	90.6	87	107.8	115.3	94.3	108.3	92.7	91	97.4
Q8TEX9_IPO4	102	94	100.5	93.6	98.2	101.7	101.4	94.5	99.3	100.5
P37198_NUP62	95.4	96.1	101.3	103.3	98.3	103.7	95.4	98.7	102.2	102.3
Q13488_TCIRG1	99.6	101.3	105.7	100	91.2	104.5	94.1	97.3	103.3	100.8
O95372_LYPLA2	102.4	103.5	102.1	97.7	105.2	96.7	101.3	102.1	97	98.5
Q99417_MYCBP	98.4	96.8	96.5	126.3	102.5	100.1	102.6	96.8	96.3	98.9
O95453_PARN	101.4	96.6	101.8	106.8	106.6	105.1	94.5	95.3	101	103.9
P07203_GPX1	103.7	94.6	102.9	99.6	103	104.7	101.9	96.4	101.3	105.2
Q9UDY8_MALT1	106.2	94.7	92.6	99.1	119.1	98.5	101.5	93.9	94.3	96.8
P01112_HRAS	98.2	100.6	101.2	97.7	104.7	99.5	107.6	99.3	102.3	99.8
Q96RU2_USP28	105.6	89.7	94.7	98.2	111.6	98.2	108.1	94.7	96.5	101.2
P61923_COPZ1	98.4	96.5	95.7	99.3	97.4	99.9	109.7	97.4	97.3	100.6
O43809_NUDT21	94.6	99.9	103.3	94.1	97.1	109.5	94	100.3	101.2	110.5
P52888_THOP1	103.7	94.3	98	97.4	107.9	96.1	108.4	94.8	96.5	99.3
P15927_RPA2	101.6	92.1	99.1	93.3	106.2	105.8	101.3	93.6	100.4	103.8
P16402_H1-3	78	123.5	112.8	113	58.5	105.8	78.1	125.1	113.9	104.4
P43155_CRAT	99	98.9	106.3	97.2	100.7	103	97.7	98.5	105.4	102.9
P10412_H1-4	68.5	145.1	121.8	109	50.8	99.6	60.5	155	111.4	100.2
Q6UN15_FIP1L1	92.3	101.4	102.4	100.6	94.8	105.8	96.8	100.1	103.5	105.1
Q96DB5_RMDN1	101.4	98.1	101.9	97.2	99.3	95.9	99.4	97	101.2	95
Q8TCG1_CIP2A	110.8	94.7	95.1	88.6	115.7	92.1	109.6	93.8	93.5	92.8
Q9UPN9_TRIM33	103.5	96.8	101.4	100.1	106.5	100.4	101.9	92.5	98.8	100.6
Q96KQ7_EHMT2	118.1	93.4	97.6	83	114.4	96.3	100.6	91.4	97.1	96.3
Q9HCD5_NCOA5	94.2	98.9	99.8	99.1	103.8	98.7	99.4	101.5	101.8	103.2
P35611_ADD1	107	101.1	97.2	105	110.8	93.8	105.9	99.5	97.3	93.9
Q13868_EXOSC2	99.1	96.6	102.2	100.2	98.5	103.5	99.8	94.9	99.2	103.7
P26583_HMGB2	96.8	107.2	100.1	101.4	96.1	93.1	106.3	107.8	100.9	90.6
Q15334_LLGL1	107.3	99.2	103.3	91.3	99.8	97.2	105.7	97.2	101.6	100.5
Q15428_SF3A2	93.4	100.9	99	111	93.9	97.9	95.3	101	102.6	95.7
Q5T5Y3_CAMSAP1	95.1	100.7	97.4	119.1	89.7	107.6	98	102.8	98.6	104.3
P46781_RPS9	100.3	106.6	99.1	102.2	84.7	94.7	98.6	106.2	99.4	95.1
P36915_GNL1	100.2	103.6	96.7	99.6	103.7	97.9	98.9	103.4	94.6	98.8
O00566_MPHOSPH10	93.6	95.8	99.2	106.1	102.8	105.6	92.6	95.1	98.4	102
Q6DKK2_TTC19	104	96.1	103.3	92.5	106.5	105.1	105	95.8	99.8	101.4
Q08AF3_SLFN5	103.5	90.5	101.5	89.2	106.4	97.1	110.5	91	101.6	96
P54725_RAD23A	96.9	99.6	96.5	109	99.7	97.3	99.9	102.4	97.3	98.4
P30048_PRDX3	96	100.1	100.3	107.3	100.9	102.4	93.4	97.7	100.5	102.3
Q7Z6E9_RBBP6	93.5	101.7	100	112.7	92.8	104	92.6	103.3	100.3	103.1
Q15717_ELAVL1	95.2	99.5	100.9	95.1	102.2	98.5	96.3	98.5	101.4	99.7
P60953_CDC42	110.1	104.7	96.8	98.2	102	92.2	106.2	105.6	95.5	91.6
Q96FV9_THOC1	100.6	97.7	103.2	94.4	97.8	99.7	100.4	97.9	102.9	100.1
Q9Y4H2_IRS2	94.2	110.3	105.7	116.8	89.7	111.1	89.5	107.6	104.5	109.5
P33316_DUT	115.8	89.1	92.2	89.7	114.4	95.2	120.6	91.2	92.2	97.1
Q96TA2_YME1L1	104.5	97.9	93.9	105.7	104.3	98.6	100.7	95.5	94.6	96.4
Q92599_SEPTIN8	105.5	101.4	100.8	97.7	107	93.6	105.9	98.3	99.7	96.1
P22830_FECH	100.1	96.8	103.9	95.6	96	105.2	100.6	96.3	102.4	105.5
Q13510_ASAH1	104.4	100.6	107.4	84.5	94.3	99.5	106.7	103.6	107.8	98.8
Q16539_MAPK14	107.1	99.7	98.4	93.5	108.7	102.6	110	98.6	97.5	99.3
P63151_PPP2R2A	103.2	102	98.1	102.5	106.8	97	101.3	97.2	97.9	95.6
Q9BTV4_TMEM43	86.3	116.3	105.6	119.6	63.7	97.2	92.8	122.4	107.8	97.2
Q9P0V9_SEPTIN10	106.6	95.4	103.3	92.9	103.5	100.3	109.8	94.6	105.1	99.9
P51532_SMARCA4	97.4	98.6	107.5	91.3	94.8	97.1	92.6	99.1	107.8	100.3
P62241_RPS8	102.1	100.7	96.4	96.3	98.4	95	105.2	99.8	96.4	96.6
Q5VU43_PDE4DIP	100.9	96.9	99.8	101.7	105.5	97.5	93.7	98.3	102.2	100.4
Q9UGP4_LIMD1	106.4	93.8	96.4	97.8	101.5	100.4	106.5	91.1	98.4	100
Q8N884_CGAS	92.8	120.8	98.4	113.6	81.3	96.9	90.5	119.4	101.3	98
Q96RL7_VPS13A	100.3	102.7	102.1	95.2	98.1	102.2	99.2	102.1	101.6	101.8
P00390_GSR	97.1	98.6	94.6	106.6	107.6	101.4	100.5	97.8	92.7	104.3
Q6IA86_ELP2	107.9	92.7	97.8	92.6	109.1	97	108.2	90.3	97.6	96.7
P14635_CCNB1	95.2	107.3	90.2	105.8	91.6	94.3	96.5	102.3	86.6	89.9
Q9Y697_NFS1	103.6	95.4	98.9	101.7	104.8	99.1	100.1	94.5	97.5	98.2
O00459_PIK3R2	104.6	100.6	93.9	131.3	108	95.6	96.5	97	94.9	92.1
Q86TU7_SETD3	100.5	98.3	93.6	102.4	103.3	100	102.7	97.6	97.2	102.4
Q7Z5L9_IRF2BP2	104.3	86.9	97	90.5	109.3	99.2	111.5	93.6	104.7	102.2
Q8TEW0_PARD3	100.1	97.4	102	97.4	101.8	101.1	102.5	100.4	101.3	98.7
Q7Z4Q2_HEATR3	106.3	94.2	105.8	85.8	100.2	107.7	101.9	96.1	99.3	105.8
Q13151_HNRNPA0	94.4	89.8	84.2	106.5	105.5	101.5	104.1	95.4	87.1	104.6
Q96BN8_OTULIN	103.9	93.3	92.1	101.3	112.4	98.8	108.7	94	93.2	100.7
Q15397_PUM3	94.8	99.3	102.6	99.5	90.6	99.8	91.4	99.1	103.7	98.1
P49848_TAF6	98.5	98.6	97.9	106.5	105.9	100.5	97.6	99.1	98.4	96.7
P48506_GCLC	100.4	98.3	97	102.8	108	107.2	95.1	99.1	93.5	106.3
Q8WWY3_PRPF31	98.6	101.6	100.1	94	92.9	96.1	104	104.6	101	98.6
Q9Y5S9_RBM8A	96	100.4	97	104.1	100.2	97.1	100.9	102.1	100	99
P30050_RPL12	100.9	102.2	104.5	101.6	95.9	105	96	101.9	102.2	104.3
Q9Y2U8_LEMD3	88.9	122.7	105.7	120.6	62.3	98.2	83.4	122.4	110	97.2
P47985_UQCRFS1	95.9	99.8	96.2	111	101.7	100.4	92.4	102.3	97.4	100.3
Q6IN85_PPP4R3A	95.3	98.6	107.2	98.5	99.5	105.1	97.3	95.2	103.7	107.2
Q96DF8_ESS2	102.5	96.5	96.9	104.3	102.3	101.8	98.8	96.9	98.7	101.5
P45880_VDAC2	89	101.9	106.7	109.2	88.6	108.7	89.3	103.2	109.7	109.5
P24941_CDK2	101.3	103.6	99.4	108.2	99.9	102.9	91.8	102.1	96.1	98.9
Q8WVV9_HNRNPLL	96.3	97.5	101.3	96.3	99.3	99	99.3	98.2	104.3	99.8
P09972_ALDOC	94.4	106.7	110	101.9	94.8	106	88	100.2	105.5	112.8
Q96BJ3_AIDA	106.5	101.5	101.5	97.5	100.7	101.7	99.7	101.8	102.2	100.3
Q8NCA5_FAM98A	96.7	100.7	102.2	102.2	95.9	106.6	96.8	99.7	101.8	105.5
P00568_AK1	102.8	98.6	96.5	103.4	106.4	99.2	105.3	97.7	96.8	97.3
Q5T200_ZC3H13	103	97.3	94.2	92	108.5	101.7	95.7	106.6	94.9	100
Q96E39_RBMXL1	90.7	112.9	99.7	117.7	94.8	104.1	86.3	111.4	98.8	100.4
Q13601_KRR1	92.3	108.8	105.6	106.9	80.2	102.9	94.8	109.6	108	100
O00303_EIF3F	98.7	93.7	101.8	90.7	99.1	100.4	106.8	96.1	103.6	103.5
Q03164_KMT2A	99.2	113.9	106.3	103.9	83.4	101.9	92.4	111.1	103.2	96.6
Q562E7_WDR81	108.1	100.2	98.3	97.8	110.4	98.5	104	94.8	95.1	102.8
P43897_TSFM	108.3	97.5	92.4	108.1	117.3	94	105.4	97.5	87.9	90.6
P35250_RFC2	99.1	99	98.8	100.4	99.5	106.7	94.2	99.1	100	105.7
Q2M1P5_KIF7	113	97.4	96.9	97.6	118.2	100.9	108.9	93.4	91.9	90.9
Q12913_PTPRJ	106.9	98.4	101.5	99.4	99.2	95.3	103	100	105.8	94.1
Q9UHY1_NRBP1	97.6	95	97.5	117	102.6	105.9	96.2	98.8	96.9	103.8
Q14498_RBM39	86.6	104.3	103.8	110.4	93.3	103.8	83.9	107.8	103.8	104.6
P13693_TPT1	97.8	93.5	100.4	94.9	99.2	102.6	96.3	94	102.4	102.2
Q15758_SLC1A5	94.5	96.4	90.2	110.2	122.3	108.4	94.1	94.7	89.4	112.8
O75175_CNOT3	102.5	96.2	99.7	96.4	98.6	95.4	107.8	96.2	102.6	98.8
Q9H2J4_PDCL3	99.6	102.8	95.1	102.9	103.5	95.2	99.6	100.8	96	94
Q5QNW6_H2BC18	86.4	104.3	104.6	104.4	87.3	101.3	93.3	106.5	107	102.6
Q8WZA9_IRGQ	115.7	98.4	92.3	91.2	111.4	86	106.8	96.8	88	84.4
O43318_MAP3K7	100.1	98.7	99	102.2	105.9	101.2	97.9	96.2	101.2	101
P62249_RPS16	98.2	100.5	100.8	98.7	86.3	95.8	105.4	106.8	102.9	96.7
Q8N183_NDUFAF2	97.4	97.3	98.6	128.8	100.9	98.5	94.4	96.7	97.8	96.9
Q96PU8_QKI	101.4	100.9	104.7	96.9	97	102.8	101.6	100.1	105.2	101.8
O14979_HNRNPDL	98.2	96.9	103.6	96	95.3	100.5	97.5	95.3	102.8	100.2
[truncated: 5,115 more rows]
