# Supplementary material for: Proteomics and human microchips identify Thrombospondin-1 as a potential biomarker for calciphylaxis stem cell therapy
Source: iScience. 2026 Jun 19;29(7):116388. doi: 10.1016/j.isci.2026.116388 (PMC13315452; doi:10.1016/j.isci.2026.116388)
Supplement: Table S8. GO analysis of downregulated differentially expressed proteins in human aortic endothelial cells stimulated with LSKL under the context of CUA [file mmc9.xlsx]

## Sheet: Legend
Supplementary Table S8. GO analysis of downregulated differentially expressed proteins in human aortic endothelial cells stimulated with LSKL under the context of CUA. Abbreviations: GO, gene ontology; CUA, calcific uremic arteriolopathy; LSKL, Leu-Ser-Lys-Leu-NH2.

## Sheet: GO analysis
	ONTOLOGY	ID	Description	GeneRatio	BgRatio	pvalue	p.adjust	qvalue	geneID	Count
GO:0014910	BP	GO:0014910	regulation of smooth muscle cell migration	3/24	139/29151	0.000199528	0.0940755	0.0650053	LRP1/PLAU/ITGB3	3
GO:0014909	BP	GO:0014909	smooth muscle cell migration	3/24	159/29151	0.000296248	0.0940755	0.0650053	LRP1/PLAU/ITGB3	3
GO:0014812	BP	GO:0014812	muscle cell migration	3/24	181/29151	0.000432863	0.0940755	0.0650053	LRP1/PLAU/ITGB3	3
GO:0032368	BP	GO:0032368	regulation of lipid transport	3/24	254/29151	0.00115558	0.117013	0.0808549	LRP1/PTGES/ITGB3	3
GO:0001952	BP	GO:0001952	regulation of cell-matrix adhesion	3/24	261/29151	0.00124945	0.117013	0.0808549	CDK6/PLAU/ITGB3	3
GO:0014002	BP	GO:0014002	astrocyte development	2/24	81/29151	0.00202279	0.117013	0.0808549	LRP1/CDK6	2
GO:1905952	BP	GO:1905952	regulation of lipid localization	3/24	313/29151	0.00209939	0.117013	0.0808549	LRP1/PTGES/ITGB3	3
GO:0048146	BP	GO:0048146	positive regulation of fibroblast proliferation	2/24	101/29151	0.00312133	0.117013	0.0808549	CDK6/ITGB3	2
GO:0048010	BP	GO:0048010	vascular endothelial growth factor receptor signaling pathway	2/24	103/29151	0.00324354	0.117013	0.0808549	ITGB3/HSPB1	2
GO:0043277	BP	GO:0043277	apoptotic cell clearance	2/24	105/29151	0.00336798	0.117013	0.0808549	LRP1/ITGB3	2
GO:0033628	BP	GO:0033628	regulation of cell adhesion mediated by integrin	2/24	106/29151	0.00343103	0.117013	0.0808549	PLAU/ITGB3	2
GO:1903053	BP	GO:1903053	regulation of extracellular matrix organization	2/24	108/29151	0.00355878	0.117013	0.0808549	LRP1/ITGB3	2
GO:0048008	BP	GO:0048008	platelet-derived growth factor receptor signaling pathway	2/24	121/29151	0.00444254	0.117013	0.0808549	LRP1/ITGB3	2
GO:0007596	BP	GO:0007596	blood coagulation	3/24	423/29151	0.00489601	0.117013	0.0808549	PLAU/ITGB3/HSPB1	3
GO:0010810	BP	GO:0010810	regulation of cell-substrate adhesion	3/24	428/29151	0.00505848	0.117013	0.0808549	CDK6/PLAU/ITGB3	3
GO:0050817	BP	GO:0050817	coagulation	3/24	429/29151	0.00509136	0.117013	0.0808549	PLAU/ITGB3/HSPB1	3
GO:0001954	BP	GO:0001954	positive regulation of cell-matrix adhesion	2/24	130/29151	0.00510787	0.117013	0.0808549	CDK6/ITGB3	2
GO:0007599	BP	GO:0007599	hemostasis	3/24	435/29151	0.00529139	0.117013	0.0808549	PLAU/ITGB3/HSPB1	3
GO:0001895	BP	GO:0001895	retina homeostasis	2/24	144/29151	0.00622817	0.117013	0.0808549	LYZ/HSPB1	2
GO:0070527	BP	GO:0070527	platelet aggregation	2/24	145/29151	0.00631212	0.117013	0.0808549	ITGB3/HSPB1	2
GO:0007160	BP	GO:0007160	cell-matrix adhesion	3/24	472/29151	0.00663009	0.117013	0.0808549	CDK6/PLAU/ITGB3	3
GO:0001523	BP	GO:0001523	retinoid metabolic process	2/24	150/29151	0.00673962	0.117013	0.0808549	LRP1/ALDH1A3	2
GO:0016101	BP	GO:0016101	diterpenoid metabolic process	2/24	154/29151	0.00709089	0.117013	0.0808549	LRP1/ALDH1A3	2
GO:0010232	BP	GO:0010232	vascular transport	2/24	157/29151	0.00735971	0.117013	0.0808549	LRP1/SLC19A1	2
GO:0150104	BP	GO:0150104	transport across blood-brain barrier	2/24	157/29151	0.00735971	0.117013	0.0808549	LRP1/SLC19A1	2
GO:0050748	BP	GO:0050748	negative regulation of lipoprotein metabolic process	1/24	10/29151	0.00820382	0.117013	0.0808549	ITGB3	1
GO:0070384	BP	GO:0070384	Harderian gland development	1/24	10/29151	0.00820382	0.117013	0.0808549	ALDH1A3	1
GO:0070729	BP	GO:0070729	cyclic nucleotide transport	1/24	10/29151	0.00820382	0.117013	0.0808549	SLC19A1	1
GO:2000097	BP	GO:2000097	regulation of smooth muscle cell-matrix adhesion	1/24	10/29151	0.00820382	0.117013	0.0808549	PLAU	1
GO:0048708	BP	GO:0048708	astrocyte differentiation	2/24	168/29151	0.00838442	0.117013	0.0808549	LRP1/CDK6	2
GO:0032370	BP	GO:0032370	positive regulation of lipid transport	2/24	170/29151	0.00857725	0.117013	0.0808549	LRP1/PTGES	2
GO:0033627	BP	GO:0033627	cell adhesion mediated by integrin	2/24	172/29151	0.00877209	0.117013	0.0808549	PLAU/ITGB3	2
GO:0048145	BP	GO:0048145	regulation of fibroblast proliferation	2/24	174/29151	0.0089689	0.117013	0.0808549	CDK6/ITGB3	2
GO:0051611	BP	GO:0051611	regulation of serotonin uptake	1/24	11/29151	0.00902065	0.117013	0.0808549	ITGB3	1
GO:1903790	BP	GO:1903790	guanine nucleotide transmembrane transport	1/24	11/29151	0.00902065	0.117013	0.0808549	SLC19A1	1
GO:1904447	BP	GO:1904447	folate import across plasma membrane	1/24	11/29151	0.00902065	0.117013	0.0808549	SLC19A1	1
GO:0006721	BP	GO:0006721	terpenoid metabolic process	2/24	176/29151	0.0091677	0.117013	0.0808549	LRP1/ALDH1A3	2
GO:0001408	BP	GO:0001408	guanine nucleotide transport	1/24	12/29151	0.00983683	0.117013	0.0808549	SLC19A1	1
GO:0002265	BP	GO:0002265	astrocyte activation involved in immune response	1/24	12/29151	0.00983683	0.117013	0.0808549	LRP1	1
GO:0032534	BP	GO:0032534	regulation of microvillus assembly	1/24	12/29151	0.00983683	0.117013	0.0808549	PLD1	1
GO:0045656	BP	GO:0045656	negative regulation of monocyte differentiation	1/24	12/29151	0.00983683	0.117013	0.0808549	CDK6	1
GO:0098693	BP	GO:0098693	regulation of synaptic vesicle cycle	1/24	12/29151	0.00983683	0.117013	0.0808549	PLD1	1
GO:0098974	BP	GO:0098974	postsynaptic actin cytoskeleton organization	1/24	12/29151	0.00983683	0.117013	0.0808549	ACTBL2	1
GO:1904352	BP	GO:1904352	positive regulation of protein catabolic process in the vacuole	1/24	12/29151	0.00983683	0.117013	0.0808549	LRP1	1
GO:1990314	BP	GO:1990314	cellular response to insulin-like growth factor stimulus	1/24	12/29151	0.00983683	0.117013	0.0808549	ITGB3	1
GO:0034109	BP	GO:0034109	homotypic cell-cell adhesion	2/24	190/29151	0.0106142	0.117013	0.0808549	ITGB3/HSPB1	2
GO:0002072	BP	GO:0002072	optic cup morphogenesis involved in camera-type eye development	1/24	13/29151	0.0106524	0.117013	0.0808549	ALDH1A3	1
GO:0038027	BP	GO:0038027	apolipoprotein A-I-mediated signaling pathway	1/24	13/29151	0.0106524	0.117013	0.0808549	ITGB3	1
GO:0150093	BP	GO:0150093	amyloid-beta clearance by transcytosis	1/24	13/29151	0.0106524	0.117013	0.0808549	LRP1	1
GO:0002934	BP	GO:0002934	desmosome organization	1/24	14/29151	0.0114673	0.117013	0.0808549	PKP3	1
GO:0043696	BP	GO:0043696	dedifferentiation	1/24	14/29151	0.0114673	0.117013	0.0808549	CDK6	1
GO:0043697	BP	GO:0043697	cell dedifferentiation	1/24	14/29151	0.0114673	0.117013	0.0808549	CDK6	1
GO:0098838	BP	GO:0098838	folate transmembrane transport	1/24	14/29151	0.0114673	0.117013	0.0808549	SLC19A1	1
GO:0099188	BP	GO:0099188	postsynaptic cytoskeleton organization	1/24	14/29151	0.0114673	0.117013	0.0808549	ACTBL2	1
GO:1900223	BP	GO:1900223	positive regulation of amyloid-beta clearance	1/24	14/29151	0.0114673	0.117013	0.0808549	LRP1	1
GO:0048144	BP	GO:0048144	fibroblast proliferation	2/24	202/29151	0.0119293	0.117013	0.0808549	CDK6/ITGB3	2
GO:0060013	BP	GO:0060013	righting reflex	1/24	15/29151	0.0122815	0.117013	0.0808549	ALDH1A3	1
GO:1905049	BP	GO:1905049	negative regulation of metallopeptidase activity	1/24	15/29151	0.0122815	0.117013	0.0808549	LRP1	1
GO:1905684	BP	GO:1905684	regulation of plasma membrane repair	1/24	15/29151	0.0122815	0.117013	0.0808549	SYTL4	1
GO:0002062	BP	GO:0002062	chondrocyte differentiation	2/24	210/29151	0.0128439	0.117013	0.0808549	SERPINH1/TGFBI	2
GO:0006720	BP	GO:0006720	isoprenoid metabolic process	2/24	210/29151	0.0128439	0.117013	0.0808549	LRP1/ALDH1A3	2
GO:0021761	BP	GO:0021761	limbic system development	2/24	212/29151	0.0130773	0.117013	0.0808549	ALDH1A3/CDK6	2
GO:1905954	BP	GO:1905954	positive regulation of lipid localization	2/24	212/29151	0.0130773	0.117013	0.0808549	LRP1/PTGES	2
GO:0010757	BP	GO:0010757	negative regulation of plasminogen activation	1/24	16/29151	0.0130951	0.117013	0.0808549	PLAU	1
GO:0038033	BP	GO:0038033	positive regulation of endothelial cell chemotaxis by VEGF-activated vascular endothelial growth factor receptor signaling pathway	1/24	16/29151	0.0130951	0.117013	0.0808549	HSPB1	1
GO:0072126	BP	GO:0072126	positive regulation of glomerular mesangial cell proliferation	1/24	16/29151	0.0130951	0.117013	0.0808549	ITGB3	1
GO:0150094	BP	GO:0150094	amyloid-beta clearance by cellular catabolic process	1/24	16/29151	0.0130951	0.117013	0.0808549	LRP1	1
GO:0010595	BP	GO:0010595	positive regulation of endothelial cell migration	2/24	213/29151	0.0131946	0.117013	0.0808549	ITGB3/HSPB1	2
GO:0031620	BP	GO:0031620	regulation of fever generation	1/24	17/29151	0.0139081	0.117013	0.0808549	PTGES	1
GO:0099640	BP	GO:0099640	axo-dendritic protein transport	1/24	17/29151	0.0139081	0.117013	0.0808549	HSPB1	1
GO:0099641	BP	GO:0099641	anterograde axonal protein transport	1/24	17/29151	0.0139081	0.117013	0.0808549	HSPB1	1
GO:0003433	BP	GO:0003433	chondrocyte development involved in endochondral bone morphogenesis	1/24	18/29151	0.0147204	0.117013	0.0808549	SERPINH1	1
GO:0060392	BP	GO:0060392	negative regulation of SMAD protein signal transduction	1/24	18/29151	0.0147204	0.117013	0.0808549	LRP1	1
GO:0021782	BP	GO:0021782	glial cell development	2/24	228/29151	0.0150104	0.117013	0.0808549	LRP1/CDK6	2
GO:0001660	BP	GO:0001660	fever generation	1/24	19/29151	0.0155321	0.117013	0.0808549	PTGES	1
GO:0015884	BP	GO:0015884	folic acid transport	1/24	19/29151	0.0155321	0.117013	0.0808549	SLC19A1	1
GO:0060900	BP	GO:0060900	embryonic camera-type eye formation	1/24	19/29151	0.0155321	0.117013	0.0808549	ALDH1A3	1
GO:0061302	BP	GO:0061302	smooth muscle cell-matrix adhesion	1/24	19/29151	0.0155321	0.117013	0.0808549	PLAU	1
GO:1901724	BP	GO:1901724	positive regulation of cell proliferation involved in kidney development	1/24	19/29151	0.0155321	0.117013	0.0808549	ITGB3	1
GO:1905383	BP	GO:1905383	protein localization to presynapse	1/24	19/29151	0.0155321	0.117013	0.0808549	HSPB1	1
GO:2000586	BP	GO:2000586	regulation of platelet-derived growth factor receptor-beta signaling pathway	1/24	19/29151	0.0155321	0.117013	0.0808549	LRP1	1
GO:0030949	BP	GO:0030949	positive regulation of vascular endothelial growth factor receptor signaling pathway	1/24	20/29151	0.0163431	0.117013	0.0808549	ITGB3	1
GO:0038089	BP	GO:0038089	positive regulation of cell migration by vascular endothelial growth factor signaling pathway	1/24	20/29151	0.0163431	0.117013	0.0808549	HSPB1	1
GO:0043928	BP	GO:0043928	exonucleolytic catabolism of deadenylated mRNA	1/24	20/29151	0.0163431	0.117013	0.0808549	CNOT8	1
GO:0051610	BP	GO:0051610	serotonin uptake	1/24	20/29151	0.0163431	0.117013	0.0808549	ITGB3	1
GO:0002138	BP	GO:0002138	retinoic acid biosynthetic process	1/24	21/29151	0.0171535	0.117013	0.0808549	ALDH1A3	1
GO:0006855	BP	GO:0006855	xenobiotic transmembrane transport	1/24	21/29151	0.0171535	0.117013	0.0808549	SLC19A1	1
GO:0031650	BP	GO:0031650	regulation of heat generation	1/24	21/29151	0.0171535	0.117013	0.0808549	PTGES	1
GO:0060394	BP	GO:0060394	negative regulation of pathway-restricted SMAD protein phosphorylation	1/24	21/29151	0.0171535	0.117013	0.0808549	LRP1	1
GO:1905165	BP	GO:1905165	regulation of lysosomal protein catabolic process	1/24	21/29151	0.0171535	0.117013	0.0808549	LRP1	1
GO:0030168	BP	GO:0030168	platelet activation	2/24	246/29151	0.0173234	0.117013	0.0808549	ITGB3/HSPB1	2
GO:0031623	BP	GO:0031623	receptor internalization	2/24	246/29151	0.0173234	0.117013	0.0808549	LRP1/ITGB3	2
GO:0006986	BP	GO:0006986	response to unfolded protein	2/24	250/29151	0.0178569	0.117013	0.0808549	SERPINH1/HSPB1	2
GO:0016102	BP	GO:0016102	diterpenoid biosynthetic process	1/24	22/29151	0.0179633	0.117013	0.0808549	ALDH1A3	1
GO:0032306	BP	GO:0032306	regulation of prostaglandin secretion	1/24	22/29151	0.0179633	0.117013	0.0808549	PTGES	1
GO:0032308	BP	GO:0032308	positive regulation of prostaglandin secretion	1/24	22/29151	0.0179633	0.117013	0.0808549	PTGES	1
GO:0032429	BP	GO:0032429	regulation of phospholipase A2 activity	1/24	22/29151	0.0179633	0.117013	0.0808549	LRP1	1
GO:0033690	BP	GO:0033690	positive regulation of osteoblast proliferation	1/24	22/29151	0.0179633	0.117013	0.0808549	ITGB3	1
GO:0038003	BP	GO:0038003	G protein-coupled opioid receptor signaling pathway	1/24	22/29151	0.0179633	0.117013	0.0808549	ITGB3	1
GO:0051918	BP	GO:0051918	negative regulation of fibrinolysis	1/24	22/29151	0.0179633	0.117013	0.0808549	PLAU	1
GO:0010811	BP	GO:0010811	positive regulation of cell-substrate adhesion	2/24	252/29151	0.0181262	0.117013	0.0808549	CDK6/ITGB3	2
GO:0090101	BP	GO:0090101	negative regulation of transmembrane receptor protein serine/threonine kinase signaling pathway	2/24	254/29151	0.0183973	0.117599	0.0812596	LRP1/TGFB1I1	2
GO:0098840	BP	GO:0098840	protein transport along microtubule	1/24	23/29151	0.0187724	0.117689	0.0813217	HSPB1	1
GO:0099118	BP	GO:0099118	microtubule-based protein transport	1/24	23/29151	0.0187724	0.117689	0.0813217	HSPB1	1
GO:0032530	BP	GO:0032530	regulation of microvillus organization	1/24	24/29151	0.0195809	0.12085	0.083506	PLD1	1
GO:0021542	BP	GO:0021542	dentate gyrus development	1/24	25/29151	0.0203887	0.12085	0.083506	CDK6	1
GO:0030033	BP	GO:0030033	microvillus assembly	1/24	25/29151	0.0203887	0.12085	0.083506	PLD1	1
GO:0072124	BP	GO:0072124	regulation of glomerular mesangial cell proliferation	1/24	25/29151	0.0203887	0.12085	0.083506	ITGB3	1
GO:0099149	BP	GO:0099149	regulation of postsynaptic neurotransmitter receptor internalization	1/24	25/29151	0.0203887	0.12085	0.083506	ITGB3	1
GO:1904350	BP	GO:1904350	regulation of protein catabolic process in the vacuole	1/24	25/29151	0.0203887	0.12085	0.083506	LRP1	1
GO:0000291	BP	GO:0000291	nuclear-transcribed mRNA catabolic process, exonucleolytic	1/24	27/29151	0.0220025	0.124745	0.0861974	CNOT8	1
GO:0031649	BP	GO:0031649	heat generation	1/24	27/29151	0.0220025	0.124745	0.0861974	PTGES	1
GO:0043568	BP	GO:0043568	positive regulation of insulin-like growth factor receptor signaling pathway	1/24	27/29151	0.0220025	0.124745	0.0861974	IGFBP4	1
GO:0043584	BP	GO:0043584	nose development	1/24	27/29151	0.0220025	0.124745	0.0861974	ALDH1A3	1
GO:0072110	BP	GO:0072110	glomerular mesangial cell proliferation	1/24	27/29151	0.0220025	0.124745	0.0861974	ITGB3	1
GO:0010642	BP	GO:0010642	negative regulation of platelet-derived growth factor receptor signaling pathway	1/24	28/29151	0.0228084	0.124967	0.0863513	LRP1	1
GO:0010745	BP	GO:0010745	negative regulation of macrophage derived foam cell differentiation	1/24	28/29151	0.0228084	0.124967	0.0863513	ITGB3	1
GO:0032310	BP	GO:0032310	prostaglandin secretion	1/24	28/29151	0.0228084	0.124967	0.0863513	PTGES	1
GO:1905048	BP	GO:1905048	regulation of metallopeptidase activity	1/24	28/29151	0.0228084	0.124967	0.0863513	LRP1	1
GO:0003413	BP	GO:0003413	chondrocyte differentiation involved in endochondral bone morphogenesis	1/24	29/29151	0.0236137	0.125683	0.0868456	SERPINH1	1
GO:0046655	BP	GO:0046655	folic acid metabolic process	1/24	29/29151	0.0236137	0.125683	0.0868456	SLC19A1	1
GO:0016331	BP	GO:0016331	morphogenesis of embryonic epithelium	2/24	294/29151	0.0241749	0.125683	0.0868456	ALDH1A3/TGFB1I1	2
GO:0010634	BP	GO:0010634	positive regulation of epithelial cell migration	2/24	295/29151	0.0243278	0.125683	0.0868456	ITGB3/HSPB1	2
GO:0015732	BP	GO:0015732	prostaglandin transport	1/24	30/29151	0.0244184	0.125683	0.0868456	PTGES	1
GO:0032305	BP	GO:0032305	positive regulation of icosanoid secretion	1/24	30/29151	0.0244184	0.125683	0.0868456	PTGES	1
GO:0035791	BP	GO:0035791	platelet-derived growth factor receptor-beta signaling pathway	1/24	30/29151	0.0244184	0.125683	0.0868456	LRP1	1
GO:0035966	BP	GO:0035966	response to topologically incorrect protein	2/24	296/29151	0.0244811	0.125683	0.0868456	SERPINH1/HSPB1	2
GO:0050746	BP	GO:0050746	regulation of lipoprotein metabolic process	1/24	31/29151	0.0252224	0.1265	0.0874105	ITGB3	1
GO:1900221	BP	GO:1900221	regulation of amyloid-beta clearance	1/24	31/29151	0.0252224	0.1265	0.0874105	LRP1	1
GO:1901722	BP	GO:1901722	regulation of cell proliferation involved in kidney development	1/24	31/29151	0.0252224	0.1265	0.0874105	ITGB3	1
GO:1902036	BP	GO:1902036	regulation of hematopoietic stem cell differentiation	1/24	32/29151	0.0260258	0.126868	0.0876644	CDK6	1
GO:0030178	BP	GO:0030178	negative regulation of Wnt signaling pathway	2/24	308/29151	0.0263521	0.126868	0.0876644	LRP1/IGFBP4	2
GO:0010763	BP	GO:0010763	positive regulation of fibroblast migration	1/24	33/29151	0.0268286	0.126868	0.0876644	ITGB3	1
GO:0016114	BP	GO:0016114	terpenoid biosynthetic process	1/24	33/29151	0.0268286	0.126868	0.0876644	ALDH1A3	1
GO:0032303	BP	GO:0032303	regulation of icosanoid secretion	1/24	33/29151	0.0268286	0.126868	0.0876644	PTGES	1
GO:0051917	BP	GO:0051917	regulation of fibrinolysis	1/24	33/29151	0.0268286	0.126868	0.0876644	PLAU	1
GO:0072109	BP	GO:0072109	glomerular mesangium development	1/24	33/29151	0.0268286	0.126868	0.0876644	ITGB3	1
GO:0045766	BP	GO:0045766	positive regulation of angiogenesis	2/24	315/29151	0.0274697	0.126868	0.0876644	ITGB3/HSPB1	2
GO:1904018	BP	GO:1904018	positive regulation of vasculature development	2/24	315/29151	0.0274697	0.126868	0.0876644	ITGB3/HSPB1	2
GO:0010715	BP	GO:0010715	regulation of extracellular matrix disassembly	1/24	34/29151	0.0276307	0.126868	0.0876644	LRP1	1
GO:0060004	BP	GO:0060004	reflex	1/24	34/29151	0.0276307	0.126868	0.0876644	ALDH1A3	1
GO:1901163	BP	GO:1901163	regulation of trophoblast cell migration	1/24	34/29151	0.0276307	0.126868	0.0876644	ITGB3	1
GO:0010755	BP	GO:0010755	regulation of plasminogen activation	1/24	35/29151	0.0284322	0.126971	0.0877359	PLAU	1
GO:0021670	BP	GO:0021670	lateral ventricle development	1/24	35/29151	0.0284322	0.126971	0.0877359	CDK6	1
GO:0042574	BP	GO:0042574	retinal metabolic process	1/24	35/29151	0.0284322	0.126971	0.0877359	ALDH1A3	1
GO:0042953	BP	GO:0042953	lipoprotein transport	1/24	35/29151	0.0284322	0.126971	0.0877359	LRP1	1
GO:0035461	BP	GO:0035461	vitamin transmembrane transport	1/24	36/29151	0.029233	0.127308	0.0879688	SLC19A1	1
GO:1905146	BP	GO:1905146	lysosomal protein catabolic process	1/24	36/29151	0.029233	0.127308	0.0879688	LRP1	1
GO:0017148	BP	GO:0017148	negative regulation of translation	2/24	326/29151	0.0292645	0.127308	0.0879688	CNOT8/GRB7	2
GO:0044872	BP	GO:0044872	lipoprotein localization	1/24	37/29151	0.0300332	0.127308	0.0879688	LRP1	1
GO:2000193	BP	GO:2000193	positive regulation of fatty acid transport	1/24	37/29151	0.0300332	0.127308	0.0879688	PTGES	1
GO:2001028	BP	GO:2001028	positive regulation of endothelial cell chemotaxis	1/24	37/29151	0.0300332	0.127308	0.0879688	HSPB1	1
GO:0010594	BP	GO:0010594	regulation of endothelial cell migration	2/24	332/29151	0.030263	0.127308	0.0879688	ITGB3/HSPB1	2
GO:0033630	BP	GO:0033630	positive regulation of cell adhesion mediated by integrin	1/24	38/29151	0.0308328	0.127308	0.0879688	ITGB3	1
GO:0036120	BP	GO:0036120	cellular response to platelet-derived growth factor stimulus	1/24	38/29151	0.0308328	0.127308	0.0879688	ITGB3	1
GO:1903729	BP	GO:1903729	regulation of plasma membrane organization	1/24	38/29151	0.0308328	0.127308	0.0879688	SYTL4	1
GO:0061013	BP	GO:0061013	regulation of mRNA catabolic process	2/24	337/29151	0.0311054	0.127308	0.0879688	PKP3/CNOT8	2
GO:0032528	BP	GO:0032528	microvillus organization	1/24	39/29151	0.0316318	0.127308	0.0879688	PLD1	1
GO:0045780	BP	GO:0045780	positive regulation of bone resorption	1/24	39/29151	0.0316318	0.127308	0.0879688	ITGB3	1
GO:0061450	BP	GO:0061450	trophoblast cell migration	1/24	39/29151	0.0316318	0.127308	0.0879688	ITGB3	1
GO:0098884	BP	GO:0098884	postsynaptic neurotransmitter receptor internalization	1/24	39/29151	0.0316318	0.127308	0.0879688	ITGB3	1
GO:0140239	BP	GO:0140239	postsynaptic endocytosis	1/24	39/29151	0.0316318	0.127308	0.0879688	ITGB3	1
GO:0051580	BP	GO:0051580	regulation of neurotransmitter uptake	1/24	40/29151	0.0324301	0.128929	0.0890891	ITGB3	1
GO:1901679	BP	GO:1901679	nucleotide transmembrane transport	1/24	40/29151	0.0324301	0.128929	0.0890891	SLC19A1	1
GO:0006837	BP	GO:0006837	serotonin transport	1/24	42/29151	0.0340249	0.131997	0.0912088	ITGB3	1
GO:0045056	BP	GO:0045056	transcytosis	1/24	42/29151	0.0340249	0.131997	0.0912088	LRP1	1
GO:1902176	BP	GO:1902176	negative regulation of oxidative stress-induced intrinsic apoptotic signaling pathway	1/24	42/29151	0.0340249	0.131997	0.0912088	HSPB1	1
GO:2000113	BP	GO:2000113	negative regulation of cellular macromolecule biosynthetic process	2/24	358/29151	0.0347448	0.131997	0.0912088	CNOT8/GRB7	2
GO:0007039	BP	GO:0007039	protein catabolic process in the vacuole	1/24	43/29151	0.0348213	0.131997	0.0912088	LRP1	1
GO:0043567	BP	GO:0043567	regulation of insulin-like growth factor receptor signaling pathway	1/24	43/29151	0.0348213	0.131997	0.0912088	IGFBP4	1
GO:0072111	BP	GO:0072111	cell proliferation involved in kidney development	1/24	43/29151	0.0348213	0.131997	0.0912088	ITGB3	1
GO:2000773	BP	GO:2000773	negative regulation of cellular senescence	1/24	43/29151	0.0348213	0.131997	0.0912088	CDK6	1
GO:0036119	BP	GO:0036119	response to platelet-derived growth factor	1/24	44/29151	0.0356171	0.134129	0.0926818	ITGB3	1
GO:0051216	BP	GO:0051216	cartilage development	2/24	364/29151	0.0358141	0.134129	0.0926818	SERPINH1/TGFBI	2
GO:0019835	BP	GO:0019835	cytolysis	1/24	45/29151	0.0364123	0.134129	0.0926818	LYZ	1
GO:0032369	BP	GO:0032369	negative regulation of lipid transport	1/24	45/29151	0.0364123	0.134129	0.0926818	ITGB3	1
GO:0045655	BP	GO:0045655	regulation of monocyte differentiation	1/24	45/29151	0.0364123	0.134129	0.0926818	CDK6	1
GO:0010888	BP	GO:0010888	negative regulation of lipid storage	1/24	46/29151	0.0372068	0.134963	0.0932582	ITGB3	1
GO:2001026	BP	GO:2001026	regulation of endothelial cell chemotaxis	1/24	46/29151	0.0372068	0.134963	0.0932582	HSPB1	1
GO:0072330	BP	GO:0072330	monocarboxylic acid biosynthetic process	2/24	372/29151	0.0372597	0.134963	0.0932582	ALDH1A3/PTGES	2
GO:0030947	BP	GO:0030947	regulation of vascular endothelial growth factor receptor signaling pathway	1/24	47/29151	0.0380007	0.135134	0.0933762	ITGB3	1
GO:0051503	BP	GO:0051503	adenine nucleotide transport	1/24	47/29151	0.0380007	0.135134	0.0933762	SLC19A1	1
GO:0099590	BP	GO:0099590	neurotransmitter receptor internalization	1/24	47/29151	0.0380007	0.135134	0.0933762	ITGB3	1
GO:0003323	BP	GO:0003323	type B pancreatic cell development	1/24	48/29151	0.038794	0.135134	0.0933762	CDK6	1
GO:0015868	BP	GO:0015868	purine ribonucleotide transport	1/24	48/29151	0.038794	0.135134	0.0933762	SLC19A1	1
GO:0048143	BP	GO:0048143	astrocyte activation	1/24	48/29151	0.038794	0.135134	0.0933762	LRP1	1
GO:0034249	BP	GO:0034249	negative regulation of cellular amide metabolic process	2/24	381/29151	0.0389129	0.135134	0.0933762	CNOT8/GRB7	2
GO:0030194	BP	GO:0030194	positive regulation of blood coagulation	1/24	49/29151	0.0395867	0.135134	0.0933762	PLAU	1
GO:0042730	BP	GO:0042730	fibrinolysis	1/24	49/29151	0.0395867	0.135134	0.0933762	PLAU	1
GO:0045745	BP	GO:0045745	positive regulation of G protein-coupled receptor signaling pathway	1/24	49/29151	0.0395867	0.135134	0.0933762	ITGB3	1
GO:1900048	BP	GO:1900048	positive regulation of hemostasis	1/24	49/29151	0.0395867	0.135134	0.0933762	PLAU	1
GO:0007565	BP	GO:0007565	female pregnancy	2/24	388/29151	0.040218	0.135309	0.0934975	ITGB3/SLC19A1	2
GO:0031639	BP	GO:0031639	plasminogen activation	1/24	50/29151	0.0403787	0.135309	0.0934975	PLAU	1
GO:0010640	BP	GO:0010640	regulation of platelet-derived growth factor receptor signaling pathway	1/24	51/29151	0.0411701	0.135309	0.0934975	LRP1	1
GO:0015865	BP	GO:0015865	purine nucleotide transport	1/24	51/29151	0.0411701	0.135309	0.0934975	SLC19A1	1
GO:0048596	BP	GO:0048596	embryonic camera-type eye morphogenesis	1/24	51/29151	0.0411701	0.135309	0.0934975	ALDH1A3	1
GO:0072012	BP	GO:0072012	glomerulus vasculature development	1/24	51/29151	0.0411701	0.135309	0.0934975	ITGB3	1
GO:0006760	BP	GO:0006760	folic acid-containing compound metabolic process	1/24	52/29151	0.0419609	0.135309	0.0934975	SLC19A1	1
GO:0060055	BP	GO:0060055	angiogenesis involved in wound healing	1/24	52/29151	0.0419609	0.135309	0.0934975	ITGB3	1
GO:0072530	BP	GO:0072530	purine-containing compound transmembrane transport	1/24	52/29151	0.0419609	0.135309	0.0934975	SLC19A1	1
GO:2000191	BP	GO:2000191	regulation of fatty acid transport	1/24	52/29151	0.0419609	0.135309	0.0934975	PTGES	1
GO:0001778	BP	GO:0001778	plasma membrane repair	1/24	53/29151	0.0427511	0.135309	0.0934975	SYTL4	1
GO:0008299	BP	GO:0008299	isoprenoid biosynthetic process	1/24	53/29151	0.0427511	0.135309	0.0934975	ALDH1A3	1
GO:0021756	BP	GO:0021756	striatum development	1/24	53/29151	0.0427511	0.135309	0.0934975	ALDH1A3	1
GO:0042026	BP	GO:0042026	protein refolding	1/24	53/29151	0.0427511	0.135309	0.0934975	HSPB1	1
GO:0044342	BP	GO:0044342	type B pancreatic cell proliferation	1/24	53/29151	0.0427511	0.135309	0.0934975	IGFBP4	1
GO:0010955	BP	GO:0010955	negative regulation of protein processing	1/24	54/29151	0.0435406	0.136483	0.0943087	PLAU	1
GO:1903318	BP	GO:1903318	negative regulation of protein maturation	1/24	54/29151	0.0435406	0.136483	0.0943087	PLAU	1
GO:0050820	BP	GO:0050820	positive regulation of coagulation	1/24	55/29151	0.0443296	0.137586	0.095071	PLAU	1
GO:0010875	BP	GO:0010875	positive regulation of cholesterol efflux	1/24	57/29151	0.0459055	0.137586	0.095071	LRP1	1
GO:0046676	BP	GO:0046676	negative regulation of insulin secretion	1/24	57/29151	0.0459055	0.137586	0.095071	SYTL4	1
GO:0099003	BP	GO:0099003	vesicle-mediated transport in synapse	2/24	420/29151	0.0463936	0.137586	0.095071	ITGB3/PLD1	2
GO:0001516	BP	GO:0001516	prostaglandin biosynthetic process	1/24	58/29151	0.0466926	0.137586	0.095071	PTGES	1
GO:0046457	BP	GO:0046457	prostanoid biosynthetic process	1/24	58/29151	0.0466926	0.137586	0.095071	PTGES	1
GO:0048333	BP	GO:0048333	mesodermal cell differentiation	1/24	58/29151	0.0466926	0.137586	0.095071	ITGB3	1
GO:0061437	BP	GO:0061437	renal system vasculature development	1/24	59/29151	0.047479	0.137586	0.095071	ITGB3	1
GO:0061440	BP	GO:0061440	kidney vasculature development	1/24	59/29151	0.047479	0.137586	0.095071	ITGB3	1
GO:0044703	BP	GO:0044703	multi-organism reproductive process	2/24	426/29151	0.0475887	0.137586	0.095071	ITGB3/SLC19A1	2
GO:0043542	BP	GO:0043542	endothelial cell migration	2/24	427/29151	0.047789	0.137586	0.095071	ITGB3/HSPB1	2
GO:0002063	BP	GO:0002063	chondrocyte development	1/24	60/29151	0.0482648	0.137586	0.095071	SERPINH1	1
GO:0006402	BP	GO:0006402	mRNA catabolic process	2/24	430/29151	0.0483918	0.137586	0.095071	PKP3/CNOT8	2
GO:0003309	BP	GO:0003309	type B pancreatic cell differentiation	1/24	61/29151	0.04905	0.137586	0.095071	CDK6	1
GO:0006654	BP	GO:0006654	phosphatidic acid biosynthetic process	1/24	61/29151	0.04905	0.137586	0.095071	PLD1	1
GO:0060351	BP	GO:0060351	cartilage development involved in endochondral bone morphogenesis	1/24	62/29151	0.0498345	0.137586	0.095071	SERPINH1	1
GO:0010743	BP	GO:0010743	regulation of macrophage derived foam cell differentiation	1/24	63/29151	0.0506184	0.137586	0.095071	ITGB3	1
GO:0042558	BP	GO:0042558	pteridine-containing compound metabolic process	1/24	63/29151	0.0506184	0.137586	0.095071	SLC19A1	1
GO:0042573	BP	GO:0042573	retinoic acid metabolic process	1/24	63/29151	0.0506184	0.137586	0.095071	ALDH1A3	1
GO:0010632	BP	GO:0010632	regulation of epithelial cell migration	2/24	441/29151	0.0506261	0.137586	0.095071	ITGB3/HSPB1	2
GO:0044706	BP	GO:0044706	multi-multicellular organism process	2/24	441/29151	0.0506261	0.137586	0.095071	ITGB3/SLC19A1	2
GO:0006862	BP	GO:0006862	nucleotide transport	1/24	64/29151	0.0514018	0.137586	0.095071	SLC19A1	1
GO:0030511	BP	GO:0030511	positive regulation of transforming growth factor beta receptor signaling pathway	1/24	64/29151	0.0514018	0.137586	0.095071	TGFB1I1	1
GO:0034063	BP	GO:0034063	stress granule assembly	1/24	64/29151	0.0514018	0.137586	0.095071	GRB7	1
GO:0072337	BP	GO:0072337	modified amino acid transport	1/24	64/29151	0.0514018	0.137586	0.095071	SLC19A1	1
GO:1902175	BP	GO:1902175	regulation of oxidative stress-induced intrinsic apoptotic signaling pathway	1/24	64/29151	0.0514018	0.137586	0.095071	HSPB1	1
GO:1903846	BP	GO:1903846	positive regulation of cellular response to transforming growth factor beta stimulus	1/24	64/29151	0.0514018	0.137586	0.095071	TGFB1I1	1
GO:0098657	BP	GO:0098657	import into cell	2/24	446/29151	0.0516541	0.137586	0.095071	ITGB3/SLC19A1	2
GO:0010001	BP	GO:0010001	glial cell differentiation	2/24	447/29151	0.0518606	0.137586	0.095071	LRP1/CDK6	2
GO:0030100	BP	GO:0030100	regulation of endocytosis	2/24	447/29151	0.0518606	0.137586	0.095071	LRP1/ITGB3	2
GO:0021544	BP	GO:0021544	subpallium development	1/24	65/29151	0.0521845	0.137586	0.095071	ALDH1A3	1
GO:0048261	BP	GO:0048261	negative regulation of receptor-mediated endocytosis	1/24	65/29151	0.0521845	0.137586	0.095071	ITGB3	1
GO:0060390	BP	GO:0060390	regulation of SMAD protein signal transduction	1/24	65/29151	0.0521845	0.137586	0.095071	LRP1	1
GO:0090278	BP	GO:0090278	negative regulation of peptide hormone secretion	1/24	65/29151	0.0521845	0.137586	0.095071	SYTL4	1
GO:0010466	BP	GO:0010466	negative regulation of peptidase activity	2/24	451/29151	0.0526897	0.137586	0.095071	LRP1/SERPINH1	2
GO:0006909	BP	GO:0006909	phagocytosis	2/24	452/29151	0.0528977	0.137586	0.095071	LRP1/ITGB3	2
GO:0000289	BP	GO:0000289	nuclear-transcribed mRNA poly(A) tail shortening	1/24	66/29151	0.0529665	0.137586	0.095071	CNOT8	1
GO:0002792	BP	GO:0002792	negative regulation of peptide secretion	1/24	66/29151	0.0529665	0.137586	0.095071	SYTL4	1
GO:0031640	BP	GO:0031640	killing of cells of another organism	1/24	66/29151	0.0529665	0.137586	0.095071	LYZ	1
GO:0033688	BP	GO:0033688	regulation of osteoblast proliferation	1/24	66/29151	0.0529665	0.137586	0.095071	ITGB3	1
GO:0035767	BP	GO:0035767	endothelial cell chemotaxis	1/24	66/29151	0.0529665	0.137586	0.095071	HSPB1	1
GO:0035883	BP	GO:0035883	enteroendocrine cell differentiation	1/24	66/29151	0.0529665	0.137586	0.095071	CDK6	1
GO:0046473	BP	GO:0046473	phosphatidic acid metabolic process	1/24	66/29151	0.0529665	0.137586	0.095071	PLD1	1
GO:0014912	BP	GO:0014912	negative regulation of smooth muscle cell migration	1/24	67/29151	0.053748	0.138513	0.095711	LRP1	1
GO:0097242	BP	GO:0097242	amyloid-beta clearance	1/24	67/29151	0.053748	0.138513	0.095711	LRP1	1
GO:0014911	BP	GO:0014911	positive regulation of smooth muscle cell migration	1/24	68/29151	0.0545289	0.138878	0.0959636	ITGB3	1
GO:0035909	BP	GO:0035909	aorta morphogenesis	1/24	68/29151	0.0545289	0.138878	0.0959636	LRP1	1
GO:0048009	BP	GO:0048009	insulin-like growth factor receptor signaling pathway	1/24	68/29151	0.0545289	0.138878	0.0959636	IGFBP4	1
GO:0045646	BP	GO:0045646	regulation of erythrocyte differentiation	1/24	69/29151	0.0553091	0.139234	0.0962092	CDK6	1
GO:0098810	BP	GO:0098810	neurotransmitter reuptake	1/24	69/29151	0.0553091	0.139234	0.0962092	ITGB3	1
GO:2000406	BP	GO:2000406	positive regulation of T cell migration	1/24	69/29151	0.0553091	0.139234	0.0962092	ITGB3	1
GO:0010742	BP	GO:0010742	macrophage derived foam cell differentiation	1/24	70/29151	0.0560887	0.139579	0.0964482	ITGB3	1
GO:0021591	BP	GO:0021591	ventricular system development	1/24	70/29151	0.0560887	0.139579	0.0964482	CDK6	1
GO:0060218	BP	GO:0060218	hematopoietic stem cell differentiation	1/24	70/29151	0.0560887	0.139579	0.0964482	CDK6	1
GO:0042908	BP	GO:0042908	xenobiotic transport	1/24	71/29151	0.0568677	0.140446	0.0970469	SLC19A1	1
GO:0090077	BP	GO:0090077	foam cell differentiation	1/24	71/29151	0.0568677	0.140446	0.0970469	ITGB3	1
GO:0045668	BP	GO:0045668	negative regulation of osteoblast differentiation	1/24	72/29151	0.0576461	0.141831	0.098004	CDK6	1
GO:0010874	BP	GO:0010874	regulation of cholesterol efflux	1/24	73/29151	0.0584238	0.142136	0.0982144	LRP1	1
GO:0045124	BP	GO:0045124	regulation of bone resorption	1/24	73/29151	0.0584238	0.142136	0.0982144	ITGB3	1
GO:1901532	BP	GO:1901532	regulation of hematopoietic progenitor cell differentiation	1/24	73/29151	0.0584238	0.142136	0.0982144	CDK6	1
GO:0032309	BP	GO:0032309	icosanoid secretion	1/24	74/29151	0.059201	0.142432	0.0984192	PTGES	1
GO:0033687	BP	GO:0033687	osteoblast proliferation	1/24	74/29151	0.059201	0.142432	0.0984192	ITGB3	1
GO:0090503	BP	GO:0090503	RNA phosphodiester bond hydrolysis, exonucleolytic	1/24	74/29151	0.059201	0.142432	0.0984192	CNOT8	1
GO:0031076	BP	GO:0031076	embryonic camera-type eye development	1/24	76/29151	0.0607534	0.144681	0.0999735	ALDH1A3	1
GO:0048048	BP	GO:0048048	embryonic eye morphogenesis	1/24	76/29151	0.0607534	0.144681	0.0999735	ALDH1A3	1
GO:0046942	BP	GO:0046942	carboxylic acid transport	2/24	489/29151	0.0608017	0.144681	0.0999735	PTGES/SLC19A1	2
GO:0002068	BP	GO:0002068	glandular epithelial cell development	1/24	77/29151	0.0615287	0.145879	0.100801	CDK6	1
GO:0051180	BP	GO:0051180	vitamin transport	1/24	78/29151	0.0623034	0.14718	0.1017	SLC19A1	1
GO:0006898	BP	GO:0006898	receptor-mediated endocytosis	2/24	497/29151	0.062562	0.147258	0.101754	LRP1/ITGB3	2
GO:0010762	BP	GO:0010762	regulation of fibroblast migration	1/24	79/29151	0.0630775	0.147407	0.101857	ITGB3	1
GO:2000403	BP	GO:2000403	positive regulation of lymphocyte migration	1/24	79/29151	0.0630775	0.147407	0.101857	ITGB3	1
GO:0032373	BP	GO:0032373	positive regulation of sterol transport	1/24	80/29151	0.0638509	0.147627	0.102009	LRP1	1
GO:0032376	BP	GO:0032376	positive regulation of cholesterol transport	1/24	80/29151	0.0638509	0.147627	0.102009	LRP1	1
GO:0071985	BP	GO:0071985	multivesicular body sorting pathway	1/24	80/29151	0.0638509	0.147627	0.102009	SYTL4	1
GO:1905953	BP	GO:1905953	negative regulation of lipid localization	1/24	83/29151	0.0661677	0.152443	0.105337	ITGB3	1
GO:0030224	BP	GO:0030224	monocyte differentiation	1/24	84/29151	0.0669387	0.152601	0.105446	CDK6	1
GO:0038084	BP	GO:0038084	vascular endothelial growth factor signaling pathway	1/24	84/29151	0.0669387	0.152601	0.105446	HSPB1	1
GO:2000772	BP	GO:2000772	regulation of cellular senescence	1/24	84/29151	0.0669387	0.152601	0.105446	CDK6	1
GO:0071715	BP	GO:0071715	icosanoid transport	1/24	86/29151	0.0684789	0.154095	0.106478	PTGES	1
GO:0006636	BP	GO:0006636	unsaturated fatty acid biosynthetic process	1/24	87/29151	0.0692481	0.154095	0.106478	PTGES	1
GO:0006692	BP	GO:0006692	prostanoid metabolic process	1/24	87/29151	0.0692481	0.154095	0.106478	PTGES	1
GO:0006693	BP	GO:0006693	prostaglandin metabolic process	1/24	87/29151	0.0692481	0.154095	0.106478	PTGES	1
GO:0006953	BP	GO:0006953	acute-phase response	1/24	87/29151	0.0692481	0.154095	0.106478	PTGES	1
GO:0009395	BP	GO:0009395	phospholipid catabolic process	1/24	87/29151	0.0692481	0.154095	0.106478	PLD1	1
GO:0046850	BP	GO:0046850	regulation of bone remodeling	1/24	87/29151	0.0692481	0.154095	0.106478	ITGB3	1
GO:0032892	BP	GO:0032892	positive regulation of organic acid transport	1/24	88/29151	0.0700167	0.154749	0.10693	PTGES	1
GO:0032964	BP	GO:0032964	collagen biosynthetic process	1/24	88/29151	0.0700167	0.154749	0.10693	SERPINH1	1
GO:0031018	BP	GO:0031018	endocrine pancreas development	1/24	89/29151	0.0707846	0.155917	0.107738	CDK6	1
GO:1904646	BP	GO:1904646	cellular response to amyloid-beta	1/24	90/29151	0.071552	0.156651	0.108244	LRP1	1
GO:0001504	BP	GO:0001504	neurotransmitter uptake	1/24	91/29151	0.0723188	0.156651	0.108244	ITGB3	1
GO:0002673	BP	GO:0002673	regulation of acute inflammatory response	1/24	91/29151	0.0723188	0.156651	0.108244	PTGES	1
GO:0002762	BP	GO:0002762	negative regulation of myeloid leukocyte differentiation	1/24	91/29151	0.0723188	0.156651	0.108244	CDK6	1
GO:0030195	BP	GO:0030195	negative regulation of blood coagulation	1/24	91/29151	0.0723188	0.156651	0.108244	PLAU	1
GO:0140353	BP	GO:0140353	lipid export from cell	1/24	92/29151	0.0730849	0.156748	0.108311	PTGES	1
GO:1900026	BP	GO:1900026	positive regulation of substrate adhesion-dependent cell spreading	1/24	92/29151	0.0730849	0.156748	0.108311	ITGB3	1
GO:1900047	BP	GO:1900047	negative regulation of hemostasis	1/24	92/29151	0.0730849	0.156748	0.108311	PLAU	1
GO:0045109	BP	GO:0045109	intermediate filament organization	1/24	95/29151	0.0753797	0.159632	0.110304	KRT80	1
GO:0050819	BP	GO:0050819	negative regulation of coagulation	1/24	95/29151	0.0753797	0.159632	0.110304	PLAU	1
GO:1903793	BP	GO:1903793	positive regulation of anion transport	1/24	95/29151	0.0753797	0.159632	0.110304	PTGES	1
GO:0031424	BP	GO:0031424	keratinization	1/24	96/29151	0.0761434	0.159632	0.110304	KRT80	1
GO:0042572	BP	GO:0042572	retinol metabolic process	1/24	96/29151	0.0761434	0.159632	0.110304	ALDH1A3	1
GO:1903202	BP	GO:1903202	negative regulation of oxidative stress-induced cell death	1/24	96/29151	0.0761434	0.159632	0.110304	HSPB1	1
GO:2000404	BP	GO:2000404	regulation of T cell migration	1/24	96/29151	0.0761434	0.159632	0.110304	ITGB3	1
GO:0046888	BP	GO:0046888	negative regulation of hormone secretion	1/24	97/29151	0.0769066	0.160715	0.111053	SYTL4	1
GO:0002066	BP	GO:0002066	columnar/cuboidal epithelial cell development	1/24	99/29151	0.078431	0.163377	0.112892	CDK6	1
GO:0008089	BP	GO:0008089	anterograde axonal transport	1/24	100/29151	0.0791923	0.164438	0.113625	HSPB1	1
GO:0033344	BP	GO:0033344	cholesterol efflux	1/24	101/29151	0.079953	0.164966	0.11399	LRP1	1
GO:0061900	BP	GO:0061900	glial cell activation	1/24	101/29151	0.079953	0.164966	0.11399	LRP1	1
GO:0060324	BP	GO:0060324	face development	1/24	103/29151	0.0814726	0.167547	0.115773	ALDH1A3	1
GO:0046456	BP	GO:0046456	icosanoid biosynthetic process	1/24	104/29151	0.0822315	0.167547	0.115773	PTGES	1
GO:0050919	BP	GO:0050919	negative chemotaxis	1/24	104/29151	0.0822315	0.167547	0.115773	ITGB3	1
GO:1904645	BP	GO:1904645	response to amyloid-beta	1/24	104/29151	0.0822315	0.167547	0.115773	LRP1	1
GO:0060350	BP	GO:0060350	endochondral bone morphogenesis	1/24	105/29151	0.0829899	0.168042	0.116115	SERPINH1	1
GO:0090303	BP	GO:0090303	positive regulation of wound healing	1/24	105/29151	0.0829899	0.168042	0.116115	PLAU	1
GO:0008631	BP	GO:0008631	intrinsic apoptotic signaling pathway in response to oxidative stress	1/24	106/29151	0.0837476	0.168529	0.116452	HSPB1	1
GO:0045599	BP	GO:0045599	negative regulation of fat cell differentiation	1/24	106/29151	0.0837476	0.168529	0.116452	TGFB1I1	1
GO:0006767	BP	GO:0006767	water-soluble vitamin metabolic process	1/24	107/29151	0.0845047	0.169009	0.116784	SLC19A1	1
GO:0034113	BP	GO:0034113	heterotypic cell-cell adhesion	1/24	107/29151	0.0845047	0.169009	0.116784	ITGB3	1
GO:0010883	BP	GO:0010883	regulation of lipid storage	1/24	108/29151	0.0852612	0.169483	0.117111	ITGB3	1
GO:0050709	BP	GO:0050709	negative regulation of protein secretion	1/24	108/29151	0.0852612	0.169483	0.117111	SYTL4	1
GO:0051289	BP	GO:0051289	protein homotetramerization	1/24	109/29151	0.0860171	0.170465	0.11779	ALDH1A3	1
GO:0010761	BP	GO:0010761	fibroblast migration	1/24	111/29151	0.0875271	0.172932	0.119495	ITGB3	1
GO:0022617	BP	GO:0022617	extracellular matrix disassembly	1/24	112/29151	0.0882812	0.173285	0.119739	LRP1	1
GO:0043536	BP	GO:0043536	positive regulation of blood vessel endothelial cell migration	1/24	112/29151	0.0882812	0.173285	0.119739	HSPB1	1
GO:0010718	BP	GO:0010718	positive regulation of epithelial to mesenchymal transition	1/24	113/29151	0.0890347	0.173285	0.119739	TGFB1I1	1
GO:0045453	BP	GO:0045453	bone resorption	1/24	113/29151	0.0890347	0.173285	0.119739	ITGB3	1
GO:0045806	BP	GO:0045806	negative regulation of endocytosis	1/24	113/29151	0.0890347	0.173285	0.119739	ITGB3	1
GO:0099072	BP	GO:0099072	regulation of postsynaptic membrane neurotransmitter receptor levels	1/24	115/29151	0.0905399	0.175691	0.121401	ITGB3	1
GO:0060393	BP	GO:0060393	regulation of pathway-restricted SMAD protein phosphorylation	1/24	116/29151	0.0912917	0.176624	0.122045	LRP1	1
GO:0032371	BP	GO:0032371	regulation of sterol transport	1/24	117/29151	0.0920428	0.177026	0.122324	LRP1	1
GO:0032374	BP	GO:0032374	regulation of cholesterol transport	1/24	117/29151	0.0920428	0.177026	0.122324	LRP1	1
GO:0030199	BP	GO:0030199	collagen fibril organization	1/24	118/29151	0.0927933	0.177945	0.122958	SERPINH1	1
GO:0032731	BP	GO:0032731	positive regulation of interleukin-1 beta production	1/24	120/29151	0.0942926	0.179614	0.124112	HSPB1	1
GO:0035924	BP	GO:0035924	cellular response to vascular endothelial growth factor stimulus	1/24	120/29151	0.0942926	0.179614	0.124112	HSPB1	1
GO:0007566	BP	GO:0007566	embryo implantation	1/24	121/29151	0.0950414	0.179614	0.124112	ITGB3	1
GO:0060389	BP	GO:0060389	pathway-restricted SMAD protein phosphorylation	1/24	121/29151	0.0950414	0.179614	0.124112	LRP1	1
GO:1903078	BP	GO:1903078	positive regulation of protein localization to plasma membrane	1/24	121/29151	0.0950414	0.179614	0.124112	LRP1	1
GO:0035904	BP	GO:0035904	aorta development	1/24	122/29151	0.0957895	0.179985	0.124368	LRP1	1
GO:0050829	BP	GO:0050829	defense response to Gram-negative bacterium	1/24	122/29151	0.0957895	0.179985	0.124368	LYZ	1
GO:0031638	BP	GO:0031638	zymogen activation	1/24	123/29151	0.0965371	0.180553	0.124761	PLAU	1
GO:0032835	BP	GO:0032835	glomerulus development	1/24	124/29151	0.097284	0.180553	0.124761	ITGB3	1
GO:0050885	BP	GO:0050885	neuromuscular process controlling balance	1/24	124/29151	0.097284	0.180553	0.124761	ALDH1A3	1
GO:0000288	BP	GO:0000288	nuclear-transcribed mRNA catabolic process, deadenylation-dependent decay	1/24	125/29151	0.0980304	0.180553	0.124761	CNOT8	1
GO:0010517	BP	GO:0010517	regulation of phospholipase activity	1/24	125/29151	0.0980304	0.180553	0.124761	LRP1	1
GO:1900024	BP	GO:1900024	regulation of substrate adhesion-dependent cell spreading	1/24	125/29151	0.0980304	0.180553	0.124761	ITGB3	1
GO:2000401	BP	GO:2000401	regulation of lymphocyte migration	1/24	125/29151	0.0980304	0.180553	0.124761	ITGB3	1
GO:0002090	BP	GO:0002090	regulation of receptor internalization	1/24	126/29151	0.0987762	0.181414	0.125356	ITGB3	1
GO:0061045	BP	GO:0061045	negative regulation of wound healing	1/24	128/29151	0.100266	0.18294	0.12641	PLAU	1
GO:0061077	BP	GO:0061077	chaperone-mediated protein folding	1/24	128/29151	0.100266	0.18294	0.12641	HSPB1	1
GO:0070613	BP	GO:0070613	regulation of protein processing	1/24	129/29151	0.10101	0.18294	0.12641	PLAU	1
GO:0150076	BP	GO:0150076	neuroinflammatory response	1/24	129/29151	0.10101	0.18294	0.12641	LRP1	1
GO:1903036	BP	GO:1903036	positive regulation of response to wounding	1/24	129/29151	0.10101	0.18294	0.12641	PLAU	1
GO:0014823	BP	GO:0014823	response to activity	1/24	130/29151	0.101753	0.183269	0.126637	ITGB3	1
GO:0048857	BP	GO:0048857	neural nucleus development	1/24	130/29151	0.101753	0.183269	0.126637	ALDH1A3	1
GO:0001707	BP	GO:0001707	mesoderm formation	1/24	131/29151	0.102496	0.184098	0.12721	ITGB3	1
GO:0072678	BP	GO:0072678	T cell migration	1/24	132/29151	0.103239	0.184922	0.127779	ITGB3	1
GO:0035195	BP	GO:0035195	miRNA-mediated gene silencing	1/24	133/29151	0.10398	0.185233	0.127994	CNOT8	1
GO:0071677	BP	GO:0071677	positive regulation of mononuclear cell migration	1/24	133/29151	0.10398	0.185233	0.127994	ITGB3	1
GO:0030193	BP	GO:0030193	regulation of blood coagulation	1/24	134/29151	0.104721	0.18534	0.128068	PLAU	1
GO:0006081	BP	GO:0006081	cellular aldehyde metabolic process	1/24	135/29151	0.105462	0.18534	0.128068	ALDH1A3	1
GO:0032732	BP	GO:0032732	positive regulation of interleukin-1 production	1/24	135/29151	0.105462	0.18534	0.128068	HSPB1	1
GO:0048332	BP	GO:0048332	mesoderm morphogenesis	1/24	135/29151	0.105462	0.18534	0.128068	ITGB3	1
GO:1902373	BP	GO:1902373	negative regulation of mRNA catabolic process	1/24	135/29151	0.105462	0.18534	0.128068	PKP3	1
GO:1900046	BP	GO:1900046	regulation of hemostasis	1/24	136/29151	0.106202	0.186138	0.12862	PLAU	1
GO:0098930	BP	GO:0098930	axonal transport	1/24	137/29151	0.106941	0.186721	0.129023	HSPB1	1
GO:0032890	BP	GO:0032890	regulation of organic acid transport	1/24	138/29151	0.10768	0.186721	0.129023	PTGES	1
GO:0034103	BP	GO:0034103	regulation of tissue remodeling	1/24	138/29151	0.10768	0.186721	0.129023	ITGB3	1
GO:1903317	BP	GO:1903317	regulation of protein maturation	1/24	138/29151	0.10768	0.186721	0.129023	PLAU	1
GO:1901264	BP	GO:1901264	carbohydrate derivative transport	1/24	139/29151	0.108418	0.187503	0.129563	SLC19A1	1
GO:0045638	BP	GO:0045638	negative regulation of myeloid cell differentiation	1/24	140/29151	0.109155	0.188279	0.130099	CDK6	1
GO:0050818	BP	GO:0050818	regulation of coagulation	1/24	141/29151	0.109892	0.188552	0.130288	PLAU	1
GO:1904377	BP	GO:1904377	positive regulation of protein localization to cell periphery	1/24	141/29151	0.109892	0.188552	0.130288	LRP1	1
GO:0035194	BP	GO:0035194	post-transcriptional gene silencing by RNA	1/24	142/29151	0.110629	0.188822	0.130474	CNOT8	1
GO:0071260	BP	GO:0071260	cellular response to mechanical stimulus	1/24	142/29151	0.110629	0.188822	0.130474	ITGB3	1
GO:0045104	BP	GO:0045104	intermediate filament cytoskeleton organization	1/24	143/29151	0.111365	0.189088	0.130658	KRT80	1
GO:0048844	BP	GO:0048844	artery morphogenesis	1/24	143/29151	0.111365	0.189088	0.130658	LRP1	1
GO:0007193	BP	GO:0007193	adenylate cyclase-inhibiting G protein-coupled receptor signaling pathway	1/24	144/29151	0.1121	0.18935	0.130839	ITGB3	1
GO:0045103	BP	GO:0045103	intermediate filament-based process	1/24	144/29151	0.1121	0.18935	0.130839	KRT80	1
GO:0002067	BP	GO:0002067	glandular epithelial cell differentiation	1/24	146/29151	0.113568	0.191335	0.132211	CDK6	1
GO:0035418	BP	GO:0035418	protein localization to synapse	1/24	147/29151	0.114302	0.192074	0.132722	HSPB1	1
GO:0016441	BP	GO:0016441	post-transcriptional gene silencing	1/24	149/29151	0.115767	0.193769	0.133892	CNOT8	1
GO:0021766	BP	GO:0021766	hippocampus development	1/24	150/29151	0.116499	0.193769	0.133892	CDK6	1
GO:0031016	BP	GO:0031016	pancreas development	1/24	150/29151	0.116499	0.193769	0.133892	CDK6	1
GO:2000736	BP	GO:2000736	regulation of stem cell differentiation	1/24	150/29151	0.116499	0.193769	0.133892	CDK6	1
GO:0032456	BP	GO:0032456	endocytic recycling	1/24	151/29151	0.11723	0.193995	0.134049	ARL4C	1
GO:1903201	BP	GO:1903201	regulation of oxidative stress-induced cell death	1/24	151/29151	0.11723	0.193995	0.134049	HSPB1	1
GO:0006446	BP	GO:0006446	regulation of translational initiation	1/24	153/29151	0.118691	0.195915	0.135375	HSPB1	1
GO:0051279	BP	GO:0051279	regulation of release of sequestered calcium ion into cytosol	1/24	155/29151	0.120149	0.197821	0.136692	ITGB3	1
GO:0048661	BP	GO:0048661	positive regulation of smooth muscle cell proliferation	1/24	157/29151	0.121605	0.199714	0.138	ITGB3	1
GO:0033077	BP	GO:0033077	T cell differentiation in thymus	1/24	159/29151	0.123058	0.200266	0.138382	CDK6	1
GO:0046849	BP	GO:0046849	bone remodeling	1/24	159/29151	0.123058	0.200266	0.138382	ITGB3	1
GO:0010770	BP	GO:0010770	positive regulation of cell morphogenesis involved in differentiation	1/24	160/29151	0.123784	0.200266	0.138382	ITGB3	1
GO:0030512	BP	GO:0030512	negative regulation of transforming growth factor beta receptor signaling pathway	1/24	160/29151	0.123784	0.200266	0.138382	TGFB1I1	1
GO:1902369	BP	GO:1902369	negative regulation of RNA catabolic process	1/24	160/29151	0.123784	0.200266	0.138382	PKP3	1
GO:1903035	BP	GO:1903035	negative regulation of response to wounding	1/24	160/29151	0.123784	0.200266	0.138382	PLAU	1
GO:0060395	BP	GO:0060395	SMAD protein signal transduction	1/24	162/29151	0.125234	0.202111	0.139657	LRP1	1
GO:0045921	BP	GO:0045921	positive regulation of exocytosis	1/24	164/29151	0.126682	0.203943	0.140923	SYTL4	1
GO:0044070	BP	GO:0044070	regulation of anion transport	1/24	165/29151	0.127405	0.204253	0.141137	PTGES	1
GO:0032418	BP	GO:0032418	lysosome localization	1/24	166/29151	0.128128	0.204253	0.141137	SYTL4	1
GO:0060191	BP	GO:0060191	regulation of lipase activity	1/24	166/29151	0.128128	0.204253	0.141137	LRP1	1
GO:1990849	BP	GO:1990849	vacuolar localization	1/24	166/29151	0.128128	0.204253	0.141137	SYTL4	1
GO:0019730	BP	GO:0019730	antimicrobial humoral response	1/24	168/29151	0.129571	0.20605	0.142379	LYZ	1
GO:0050830	BP	GO:0050830	defense response to Gram-positive bacterium	1/24	170/29151	0.131012	0.20733	0.143263	LYZ	1
GO:0060349	BP	GO:0060349	bone morphogenesis	1/24	170/29151	0.131012	0.20733	0.143263	SERPINH1	1
GO:0015844	BP	GO:0015844	monoamine transport	1/24	171/29151	0.131732	0.207462	0.143354	ITGB3	1
GO:0061157	BP	GO:0061157	mRNA destabilization	1/24	171/29151	0.131732	0.207462	0.143354	CNOT8	1
GO:0015908	BP	GO:0015908	fatty acid transport	1/24	173/29151	0.133169	0.208717	0.144222	PTGES	1
GO:0098869	BP	GO:0098869	cellular oxidant detoxification	1/24	173/29151	0.133169	0.208717	0.144222	PTGES	1
GO:1900407	BP	GO:1900407	regulation of cellular response to oxidative stress	1/24	175/29151	0.134605	0.210461	0.145427	HSPB1	1
GO:0008088	BP	GO:0008088	axo-dendritic transport	1/24	176/29151	0.135321	0.211076	0.145851	HSPB1	1
GO:0019915	BP	GO:0019915	lipid storage	1/24	177/29151	0.136038	0.211182	0.145925	ITGB3	1
GO:0061014	BP	GO:0061014	positive regulation of mRNA catabolic process	1/24	177/29151	0.136038	0.211182	0.145925	CNOT8	1
GO:0015718	BP	GO:0015718	monocarboxylic acid transport	1/24	178/29151	0.136753	0.211287	0.145998	PTGES	1
GO:1902106	BP	GO:1902106	negative regulation of leukocyte differentiation	1/24	178/29151	0.136753	0.211287	0.145998	CDK6	1
GO:0050779	BP	GO:0050779	RNA destabilization	1/24	179/29151	0.137468	0.211784	0.146341	CNOT8	1
GO:0032092	BP	GO:0032092	positive regulation of protein binding	1/24	180/29151	0.138183	0.211784	0.146341	LRP1	1
GO:1903312	BP	GO:1903312	negative regulation of mRNA metabolic process	1/24	180/29151	0.138183	0.211784	0.146341	PKP3	1
GO:0019233	BP	GO:0019233	sensory perception of pain	1/24	182/29151	0.13961	0.211784	0.146341	PTGES	1
GO:0032963	BP	GO:0032963	collagen metabolic process	1/24	182/29151	0.13961	0.211784	0.146341	SERPINH1	1
GO:0043648	BP	GO:0043648	dicarboxylic acid metabolic process	1/24	182/29151	0.13961	0.211784	0.146341	SLC19A1	1
GO:1903707	BP	GO:1903707	negative regulation of hemopoiesis	1/24	182/29151	0.13961	0.211784	0.146341	CDK6	1
GO:0032611	BP	GO:0032611	interleukin-1 beta production	1/24	183/29151	0.140323	0.211784	0.146341	HSPB1	1
GO:0032651	BP	GO:0032651	regulation of interleukin-1 beta production	1/24	183/29151	0.140323	0.211784	0.146341	HSPB1	1
GO:0042472	BP	GO:0042472	inner ear morphogenesis	1/24	183/29151	0.140323	0.211784	0.146341	ALDH1A3	1
GO:0006835	BP	GO:0006835	dicarboxylic acid transport	1/24	184/29151	0.141035	0.211878	0.146406	SLC19A1	1
GO:0051262	BP	GO:0051262	protein tetramerization	1/24	184/29151	0.141035	0.211878	0.146406	ALDH1A3	1
GO:0006766	BP	GO:0006766	vitamin metabolic process	1/24	185/29151	0.141747	0.212061	0.146532	SLC19A1	1
GO:0030301	BP	GO:0030301	cholesterol transport	1/24	186/29151	0.142458	0.212061	0.146532	LRP1	1
GO:0043535	BP	GO:0043535	regulation of blood vessel endothelial cell migration	1/24	186/29151	0.142458	0.212061	0.146532	HSPB1	1
GO:1902882	BP	GO:1902882	regulation of response to oxidative stress	1/24	186/29151	0.142458	0.212061	0.146532	HSPB1	1
GO:0032760	BP	GO:0032760	positive regulation of tumor necrosis factor production	1/24	188/29151	0.143879	0.213688	0.147656	HSPB1	1
GO:0010717	BP	GO:0010717	regulation of epithelial to mesenchymal transition	1/24	193/29151	0.14742	0.217461	0.150264	TGFB1I1	1
GO:0010906	BP	GO:0010906	regulation of glucose metabolic process	1/24	193/29151	0.14742	0.217461	0.150264	IGFBP4	1
GO:0033559	BP	GO:0033559	unsaturated fatty acid metabolic process	1/24	193/29151	0.14742	0.217461	0.150264	PTGES	1
GO:0034308	BP	GO:0034308	primary alcohol metabolic process	1/24	194/29151	0.148127	0.21801	0.150643	ALDH1A3	1
GO:1905477	BP	GO:1905477	positive regulation of protein localization to membrane	1/24	195/29151	0.148833	0.218118	0.150718	LRP1	1
GO:0010769	BP	GO:0010769	regulation of cell morphogenesis involved in differentiation	1/24	196/29151	0.149538	0.218118	0.150718	ITGB3	1
GO:0060840	BP	GO:0060840	artery development	1/24	196/29151	0.149538	0.218118	0.150718	LRP1	1
GO:1903557	BP	GO:1903557	positive regulation of tumor necrosis factor superfamily cytokine production	1/24	196/29151	0.149538	0.218118	0.150718	HSPB1	1
GO:0001938	BP	GO:0001938	positive regulation of endothelial cell proliferation	1/24	198/29151	0.150947	0.219682	0.151799	ITGB3	1
GO:0036473	BP	GO:0036473	cell death in response to oxidative stress	1/24	199/29151	0.151651	0.220215	0.152167	HSPB1	1
GO:1902414	BP	GO:1902414	protein localization to cell junction	1/24	200/29151	0.152354	0.220255	0.152194	HSPB1	1
GO:1990748	BP	GO:1990748	cellular detoxification	1/24	200/29151	0.152354	0.220255	0.152194	PTGES	1
GO:0072676	BP	GO:0072676	lymphocyte migration	1/24	201/29151	0.153057	0.220782	0.152558	ITGB3	1
GO:0007173	BP	GO:0007173	epidermal growth factor receptor signaling pathway	1/24	204/29151	0.155162	0.222832	0.153975	GRB7	1
GO:0090398	BP	GO:0090398	cellular senescence	1/24	204/29151	0.155162	0.222832	0.153975	CDK6	1
GO:0006690	BP	GO:0006690	icosanoid metabolic process	1/24	205/29151	0.155862	0.223346	0.15433	PTGES	1
GO:1903076	BP	GO:1903076	regulation of protein localization to plasma membrane	1/24	206/29151	0.156562	0.223857	0.154683	LRP1	1
GO:0002526	BP	GO:0002526	acute inflammatory response	1/24	207/29151	0.157262	0.224364	0.155034	PTGES	1
GO:0032612	BP	GO:0032612	interleukin-1 production	1/24	209/29151	0.158659	0.225371	0.15573	HSPB1	1
GO:0032652	BP	GO:0032652	regulation of interleukin-1 production	1/24	209/29151	0.158659	0.225371	0.15573	HSPB1	1
GO:2001243	BP	GO:2001243	negative regulation of intrinsic apoptotic signaling pathway	1/24	210/29151	0.159356	0.22587	0.156074	HSPB1	1
GO:0061097	BP	GO:0061097	regulation of protein tyrosine kinase activity	1/24	211/29151	0.160053	0.226366	0.156417	ITGB3	1
GO:0045807	BP	GO:0045807	positive regulation of endocytosis	1/24	212/29151	0.16075	0.226859	0.156758	LRP1	1
GO:0007044	BP	GO:0007044	cell-substrate junction assembly	1/24	213/29151	0.161446	0.227349	0.157096	ITGB3	1
GO:0051588	BP	GO:0051588	regulation of neurotransmitter transport	1/24	214/29151	0.162141	0.227837	0.157433	ITGB3	1
GO:0097237	BP	GO:0097237	cellular response to toxic substance	1/24	215/29151	0.162836	0.228321	0.157768	PTGES	1
GO:0042471	BP	GO:0042471	ear morphogenesis	1/24	216/29151	0.163531	0.228791	0.158093	ALDH1A3	1
GO:0002065	BP	GO:0002065	columnar/cuboidal epithelial cell differentiation	1/24	217/29151	0.164225	0.228791	0.158093	CDK6	1
GO:0015918	BP	GO:0015918	sterol transport	1/24	217/29151	0.164225	0.228791	0.158093	LRP1	1
GO:0009408	BP	GO:0009408	response to heat	1/24	219/29151	0.16561	0.229705	0.158724	HSPB1	1
GO:0002761	BP	GO:0002761	regulation of myeloid leukocyte differentiation	1/24	220/29151	0.166303	0.229705	0.158724	CDK6	1
GO:0000956	BP	GO:0000956	nuclear-transcribed mRNA catabolic process	1/24	221/29151	0.166994	0.229705	0.158724	CNOT8	1
GO:0007229	BP	GO:0007229	integrin-mediated signaling pathway	1/24	221/29151	0.166994	0.229705	0.158724	ITGB3	1
GO:0051224	BP	GO:0051224	negative regulation of protein transport	1/24	221/29151	0.166994	0.229705	0.158724	SYTL4	1
GO:0071675	BP	GO:0071675	regulation of mononuclear cell migration	1/24	221/29151	0.166994	0.229705	0.158724	ITGB3	1
GO:0150115	BP	GO:0150115	cell-substrate junction organization	1/24	223/29151	0.168376	0.231065	0.159664	ITGB3	1
GO:0034446	BP	GO:0034446	substrate adhesion-dependent cell spreading	1/24	224/29151	0.169066	0.231065	0.159664	ITGB3	1
GO:0048259	BP	GO:0048259	regulation of receptor-mediated endocytosis	1/24	224/29151	0.169066	0.231065	0.159664	ITGB3	1
GO:0006413	BP	GO:0006413	translational initiation	1/24	225/29151	0.169755	0.231065	0.159664	HSPB1	1
GO:0090100	BP	GO:0090100	positive regulation of transmembrane receptor protein serine/threonine kinase signaling pathway	1/24	225/29151	0.169755	0.231065	0.159664	TGFB1I1	1
GO:0030218	BP	GO:0030218	erythrocyte differentiation	1/24	227/29151	0.171132	0.232455	0.160624	CDK6	1
GO:0045667	BP	GO:0045667	regulation of osteoblast differentiation	1/24	229/29151	0.172507	0.233752	0.161521	CDK6	1
GO:0007041	BP	GO:0007041	lysosomal transport	1/24	230/29151	0.173194	0.233752	0.161521	LRP1	1
GO:0031047	BP	GO:0031047	gene silencing by RNA	1/24	230/29151	0.173194	0.233752	0.161521	CNOT8	1
GO:0001704	BP	GO:0001704	formation of primary germ layer	1/24	231/29151	0.17388	0.233752	0.161521	ITGB3	1
GO:1904950	BP	GO:1904950	negative regulation of establishment of protein localization	1/24	231/29151	0.17388	0.233752	0.161521	SYTL4	1
GO:0061041	BP	GO:0061041	regulation of wound healing	1/24	233/29151	0.175251	0.23511	0.162459	PLAU	1
GO:0051209	BP	GO:0051209	release of sequestered calcium ion into cytosol	1/24	234/29151	0.175935	0.235544	0.162759	ITGB3	1
GO:0051283	BP	GO:0051283	negative regulation of sequestering of calcium ion	1/24	236/29151	0.177303	0.23683	0.163647	ITGB3	1
GO:0051282	BP	GO:0051282	regulation of sequestering of calcium ion	1/24	237/29151	0.177985	0.23683	0.163647	ITGB3	1
GO:0098754	BP	GO:0098754	detoxification	1/24	237/29151	0.177985	0.23683	0.163647	PTGES	1
GO:1903313	BP	GO:1903313	positive regulation of mRNA metabolic process	1/24	239/29151	0.179349	0.238159	0.164565	CNOT8	1
GO:0043534	BP	GO:0043534	blood vessel endothelial cell migration	1/24	240/29151	0.180031	0.238577	0.164855	HSPB1	1
GO:0034101	BP	GO:0034101	erythrocyte homeostasis	1/24	241/29151	0.180711	0.238854	0.165046	CDK6	1
GO:0090090	BP	GO:0090090	negative regulation of canonical Wnt signaling pathway	1/24	242/29151	0.181392	0.238854	0.165046	IGFBP4	1
GO:0050680	BP	GO:0050680	negative regulation of epithelial cell proliferation	1/24	243/29151	0.182071	0.238854	0.165046	CDK6	1
GO:0050714	BP	GO:0050714	positive regulation of protein secretion	1/24	243/29151	0.182071	0.238854	0.165046	SYTL4	1
GO:0090501	BP	GO:0090501	RNA phosphodiester bond hydrolysis	1/24	243/29151	0.182071	0.238854	0.165046	CNOT8	1
GO:0002244	BP	GO:0002244	hematopoietic progenitor cell differentiation	1/24	244/29151	0.18275	0.239046	0.165179	CDK6	1
GO:1904375	BP	GO:1904375	regulation of protein localization to cell periphery	1/24	245/29151	0.183429	0.239046	0.165179	LRP1	1
GO:0038127	BP	GO:0038127	ERBB signaling pathway	1/24	246/29151	0.184107	0.239046	0.165179	GRB7	1
GO:0042157	BP	GO:0042157	lipoprotein metabolic process	1/24	246/29151	0.184107	0.239046	0.165179	ITGB3	1
GO:0048593	BP	GO:0048593	camera-type eye morphogenesis	1/24	246/29151	0.184107	0.239046	0.165179	ALDH1A3	1
GO:0030216	BP	GO:0030216	keratinocyte differentiation	1/24	247/29151	0.184784	0.239046	0.165179	KRT80	1
GO:1903531	BP	GO:1903531	negative regulation of secretion by cell	1/24	247/29151	0.184784	0.239046	0.165179	SYTL4	1
GO:0051208	BP	GO:0051208	sequestering of calcium ion	1/24	249/29151	0.186137	0.24032	0.166059	ITGB3	1
GO:0007498	BP	GO:0007498	mesoderm development	1/24	251/29151	0.187489	0.241586	0.166934	ITGB3	1
GO:0045727	BP	GO:0045727	positive regulation of translation	1/24	252/29151	0.188163	0.241977	0.167204	PLD1	1
GO:0007043	BP	GO:0007043	cell-cell junction assembly	1/24	254/29151	0.189511	0.243231	0.16807	PKP3	1
GO:0045598	BP	GO:0045598	regulation of fat cell differentiation	1/24	257/29151	0.191529	0.245338	0.169526	TGFB1I1	1
GO:0017015	BP	GO:0017015	regulation of transforming growth factor beta receptor signaling pathway	1/24	258/29151	0.1922	0.245715	0.169787	TGFB1I1	1
GO:0015748	BP	GO:0015748	organophosphate ester transport	1/24	259/29151	0.192871	0.24609	0.170046	SLC19A1	1
GO:0034754	BP	GO:0034754	cellular hormone metabolic process	1/24	262/29151	0.194881	0.248169	0.171483	ALDH1A3	1
GO:0001936	BP	GO:0001936	regulation of endothelial cell proliferation	1/24	265/29151	0.196886	0.249747	0.172573	ITGB3	1
GO:0035270	BP	GO:0035270	endocrine system development	1/24	265/29151	0.196886	0.249747	0.172573	CDK6	1
GO:0010675	BP	GO:0010675	regulation of cellular carbohydrate metabolic process	1/24	266/29151	0.197554	0.250107	0.172822	IGFBP4	1
GO:0098876	BP	GO:0098876	vesicle-mediated transport to the plasma membrane	1/24	268/29151	0.198886	0.251174	0.173559	ARL4C	1
GO:0008277	BP	GO:0008277	regulation of G protein-coupled receptor signaling pathway	1/24	269/29151	0.199552	0.251174	0.173559	ITGB3	1
GO:1903844	BP	GO:1903844	regulation of cellular response to transforming growth factor beta stimulus	1/24	269/29151	0.199552	0.251174	0.173559	TGFB1I1	1
GO:1905039	BP	GO:1905039	carboxylic acid transmembrane transport	1/24	272/29151	0.201546	0.253053	0.174857	SLC19A1	1
GO:0072006	BP	GO:0072006	nephron development	1/24	273/29151	0.20221	0.253053	0.174857	ITGB3	1
GO:1903825	BP	GO:1903825	organic acid transmembrane transport	1/24	273/29151	0.20221	0.253053	0.174857	SLC19A1	1
GO:0006633	BP	GO:0006633	fatty acid biosynthetic process	1/24	278/29151	0.205519	0.256544	0.17727	PTGES	1
GO:0050796	BP	GO:0050796	regulation of insulin secretion	1/24	279/29151	0.20618	0.256544	0.17727	SYTL4	1
GO:0050921	BP	GO:0050921	positive regulation of chemotaxis	1/24	279/29151	0.20618	0.256544	0.17727	HSPB1	1
GO:0002687	BP	GO:0002687	positive regulation of leukocyte migration	1/24	282/29151	0.208158	0.258512	0.17863	ITGB3	1
GO:0007034	BP	GO:0007034	vacuolar transport	1/24	285/29151	0.210131	0.260467	0.17998	LRP1	1
GO:0120254	BP	GO:0120254	olefinic compound metabolic process	1/24	286/29151	0.210788	0.260785	0.1802	ALDH1A3	1
GO:0001935	BP	GO:0001935	endothelial cell proliferation	1/24	291/29151	0.214064	0.264336	0.182654	ITGB3	1
GO:0010469	BP	GO:0010469	regulation of signaling receptor activity	1/24	292/29151	0.214717	0.264642	0.182865	PLAU	1
GO:0034250	BP	GO:0034250	positive regulation of cellular amide metabolic process	1/24	293/29151	0.21537	0.264946	0.183075	PLD1	1
GO:1903034	BP	GO:1903034	regulation of response to wounding	1/24	297/29151	0.217977	0.267232	0.184655	PLAU	1
GO:0001837	BP	GO:0001837	epithelial to mesenchymal transition	1/24	298/29151	0.218628	0.267232	0.184655	TGFB1I1	1
GO:0007219	BP	GO:0007219	Notch signaling pathway	1/24	299/29151	0.219278	0.267232	0.184655	CDK6	1
GO:0046434	BP	GO:0046434	organophosphate catabolic process	1/24	299/29151	0.219278	0.267232	0.184655	PLD1	1
GO:0051048	BP	GO:0051048	negative regulation of secretion	1/24	299/29151	0.219278	0.267232	0.184655	SYTL4	1
GO:0046718	BP	GO:0046718	viral entry into host cell	1/24	300/29151	0.219927	0.267523	0.184856	ITGB3	1
GO:0002262	BP	GO:0002262	myeloid cell homeostasis	1/24	302/29151	0.221224	0.2686	0.1856	CDK6	1
GO:0031503	BP	GO:0031503	protein-containing complex localization	1/24	306/29151	0.223813	0.271238	0.187423	ITGB3	1
GO:0007009	BP	GO:0007009	plasma membrane organization	1/24	307/29151	0.224459	0.271516	0.187615	SYTL4	1
GO:0043488	BP	GO:0043488	regulation of mRNA stability	1/24	309/29151	0.225749	0.272571	0.188344	CNOT8	1
GO:0032147	BP	GO:0032147	activation of protein kinase activity	1/24	312/29151	0.22768	0.273149	0.188744	ITGB3	1
GO:0032640	BP	GO:0032640	tumor necrosis factor production	1/24	313/29151	0.228323	0.273149	0.188744	HSPB1	1
GO:0032680	BP	GO:0032680	regulation of tumor necrosis factor production	1/24	313/29151	0.228323	0.273149	0.188744	HSPB1	1
GO:0044409	BP	GO:0044409	entry into host	1/24	313/29151	0.228323	0.273149	0.188744	ITGB3	1
GO:0048660	BP	GO:0048660	regulation of smooth muscle cell proliferation	1/24	313/29151	0.228323	0.273149	0.188744	ITGB3	1
GO:0051260	BP	GO:0051260	protein homooligomerization	1/24	318/29151	0.231529	0.276243	0.190882	ALDH1A3	1
GO:0048592	BP	GO:0048592	eye morphogenesis	1/24	320/29151	0.232808	0.276243	0.190882	ALDH1A3	1
GO:0048659	BP	GO:0048659	smooth muscle cell proliferation	1/24	321/29151	0.233446	0.276243	0.190882	ITGB3	1
GO:0099173	BP	GO:0099173	postsynapse organization	1/24	321/29151	0.233446	0.276243	0.190882	ACTBL2	1
GO:1905475	BP	GO:1905475	regulation of protein localization to membrane	1/24	321/29151	0.233446	0.276243	0.190882	LRP1	1
GO:0006109	BP	GO:0006109	regulation of carbohydrate metabolic process	1/24	322/29151	0.234084	0.276243	0.190882	IGFBP4	1
GO:0048771	BP	GO:0048771	tissue remodeling	1/24	322/29151	0.234084	0.276243	0.190882	ITGB3	1
GO:0071706	BP	GO:0071706	tumor necrosis factor superfamily cytokine production	1/24	323/29151	0.234722	0.276243	0.190882	HSPB1	1
GO:1903555	BP	GO:1903555	regulation of tumor necrosis factor superfamily cytokine production	1/24	323/29151	0.234722	0.276243	0.190882	HSPB1	1
GO:0006575	BP	GO:0006575	cellular modified amino acid metabolic process	1/24	325/29151	0.235996	0.276743	0.191227	SLC19A1	1
GO:0048017	BP	GO:0048017	inositol lipid-mediated signaling	1/24	325/29151	0.235996	0.276743	0.191227	PLD1	1
GO:0010970	BP	GO:0010970	transport along microtubule	1/24	328/29151	0.237902	0.278478	0.192426	HSPB1	1
GO:0050905	BP	GO:0050905	neuromuscular process	1/24	331/29151	0.239805	0.280202	0.193617	ALDH1A3	1
GO:0090276	BP	GO:0090276	regulation of peptide hormone secretion	1/24	333/29151	0.24107	0.281177	0.194291	SYTL4	1
GO:0001906	BP	GO:0001906	cell killing	1/24	334/29151	0.241702	0.281411	0.194452	LYZ	1
GO:0043487	BP	GO:0043487	regulation of RNA stability	1/24	335/29151	0.242334	0.281643	0.194613	CNOT8	1
GO:0002791	BP	GO:0002791	regulation of peptide secretion	1/24	336/29151	0.242965	0.281874	0.194772	SYTL4	1
GO:0006006	BP	GO:0006006	glucose metabolic process	1/24	337/29151	0.243595	0.282059	0.1949	IGFBP4	1
GO:0001659	BP	GO:0001659	temperature homeostasis	1/24	339/29151	0.244855	0.282059	0.1949	PTGES	1
GO:0030073	BP	GO:0030073	insulin secretion	1/24	339/29151	0.244855	0.282059	0.1949	SYTL4	1
GO:0097553	BP	GO:0097553	calcium ion transmembrane import into cytosol	1/24	339/29151	0.244855	0.282059	0.1949	ITGB3	1
GO:0051099	BP	GO:0051099	positive regulation of binding	1/24	340/29151	0.245484	0.282285	0.195056	LRP1	1
GO:0090087	BP	GO:0090087	regulation of peptide transport	1/24	343/29151	0.247368	0.283951	0.196207	SYTL4	1
GO:0071466	BP	GO:0071466	cellular response to xenobiotic stimulus	1/24	344/29151	0.247995	0.28417	0.196359	ITGB3	1
GO:0009913	BP	GO:0009913	epidermal cell differentiation	1/24	348/29151	0.250498	0.286535	0.197993	KRT80	1
GO:0045637	BP	GO:0045637	regulation of myeloid cell differentiation	1/24	350/29151	0.251747	0.286581	0.198025	CDK6	1
GO:2001242	BP	GO:2001242	regulation of intrinsic apoptotic signaling pathway	1/24	350/29151	0.251747	0.286581	0.198025	HSPB1	1
GO:0021543	BP	GO:0021543	pallium development	1/24	351/29151	0.25237	0.286581	0.198025	CDK6	1
GO:0071674	BP	GO:0071674	mononuclear cell migration	1/24	351/29151	0.25237	0.286581	0.198025	ITGB3	1
GO:0009266	BP	GO:0009266	response to temperature stimulus	1/24	352/29151	0.252993	0.286581	0.198025	HSPB1	1
GO:0044000	BP	GO:0044000	movement in host	1/24	353/29151	0.253616	0.286581	0.198025	ITGB3	1
GO:0048839	BP	GO:0048839	inner ear development	1/24	353/29151	0.253616	0.286581	0.198025	ALDH1A3	1
GO:0007369	BP	GO:0007369	gastrulation	1/24	356/29151	0.25548	0.288189	0.199136	ITGB3	1
GO:0098739	BP	GO:0098739	import across plasma membrane	1/24	358/29151	0.256721	0.289088	0.199757	SLC19A1	1
GO:2000241	BP	GO:2000241	regulation of reproductive process	1/24	360/29151	0.25796	0.289982	0.200375	ITGB3	1
GO:0007601	BP	GO:0007601	visual perception	1/24	361/29151	0.258578	0.290177	0.20051	TGFBI	1
GO:0015931	BP	GO:0015931	nucleobase-containing compound transport	1/24	366/29151	0.261664	0.293135	0.202554	SLC19A1	1
GO:1903169	BP	GO:1903169	regulation of calcium ion transmembrane transport	1/24	367/29151	0.262279	0.293321	0.202682	ITGB3	1
GO:1903828	BP	GO:1903828	negative regulation of protein localization	1/24	371/29151	0.264737	0.295562	0.204231	SYTL4	1
GO:0120032	BP	GO:0120032	regulation of plasma membrane bounded cell projection assembly	1/24	375/29151	0.267186	0.297451	0.205536	PLD1	1
GO:0007626	BP	GO:0007626	locomotory behavior	1/24	376/29151	0.267797	0.297451	0.205536	ALDH1A3	1
GO:0045732	BP	GO:0045732	positive regulation of protein catabolic process	1/24	376/29151	0.267797	0.297451	0.205536	LRP1	1
GO:0060491	BP	GO:0060491	regulation of cell projection assembly	1/24	377/29151	0.268408	0.297623	0.205655	PLD1	1
GO:0045216	BP	GO:0045216	cell-cell junction organization	1/24	380/29151	0.270237	0.298967	0.206583	PKP3	1
GO:0099504	BP	GO:0099504	synaptic vesicle cycle	1/24	381/29151	0.270846	0.298967	0.206583	PLD1	1
GO:0007179	BP	GO:0007179	transforming growth factor beta receptor signaling pathway	1/24	382/29151	0.271454	0.298967	0.206583	TGFB1I1	1
GO:0050953	BP	GO:0050953	sensory perception of light stimulus	1/24	382/29151	0.271454	0.298967	0.206583	TGFBI	1
GO:0006457	BP	GO:0006457	protein folding	1/24	385/29151	0.273276	0.300466	0.207619	HSPB1	1
GO:0050731	BP	GO:0050731	positive regulation of peptidyl-tyrosine phosphorylation	1/24	387/29151	0.274488	0.30129	0.208189	ITGB3	1
GO:0006959	BP	GO:0006959	humoral immune response	1/24	389/29151	0.275699	0.301603	0.208405	LYZ	1
GO:0051701	BP	GO:0051701	biological process involved in interaction with host	1/24	389/29151	0.275699	0.301603	0.208405	ITGB3	1
GO:0017157	BP	GO:0017157	regulation of exocytosis	1/24	390/29151	0.276303	0.301758	0.208512	SYTL4	1
GO:0060541	BP	GO:0060541	respiratory system development	1/24	391/29151	0.276907	0.301912	0.208618	ALDH1A3	1
GO:0006469	BP	GO:0006469	negative regulation of protein kinase activity	1/24	396/29151	0.279919	0.304687	0.210536	HSPB1	1
GO:0030705	BP	GO:0030705	cytoskeleton-dependent intracellular transport	1/24	400/29151	0.28232	0.305262	0.210933	HSPB1	1
GO:0043393	BP	GO:0043393	regulation of protein binding	1/24	400/29151	0.28232	0.305262	0.210933	LRP1	1
GO:0044242	BP	GO:0044242	cellular lipid catabolic process	1/24	400/29151	0.28232	0.305262	0.210933	PLD1	1
GO:0046474	BP	GO:0046474	glycerophospholipid biosynthetic process	1/24	400/29151	0.28232	0.305262	0.210933	PLD1	1
GO:0048705	BP	GO:0048705	skeletal system morphogenesis	1/24	401/29151	0.282919	0.305403	0.211031	SERPINH1	1
GO:0070374	BP	GO:0070374	positive regulation of ERK1 and ERK2 cascade	1/24	404/29151	0.284714	0.306832	0.212018	ITGB3	1
GO:0099111	BP	GO:0099111	microtubule-based transport	1/24	405/29151	0.285311	0.306968	0.212112	HSPB1	1
GO:0002573	BP	GO:0002573	myeloid leukocyte differentiation	1/24	412/29151	0.289478	0.310427	0.214502	CDK6	1
GO:0090305	BP	GO:0090305	nucleic acid phosphodiester bond hydrolysis	1/24	412/29151	0.289478	0.310427	0.214502	CNOT8	1
GO:0043583	BP	GO:0043583	ear development	1/24	413/29151	0.290071	0.310552	0.214589	ALDH1A3	1
GO:0002064	BP	GO:0002064	epithelial cell development	1/24	414/29151	0.290664	0.310677	0.214675	CDK6	1
GO:0009612	BP	GO:0009612	response to mechanical stimulus	1/24	417/29151	0.29244	0.311286	0.215096	ITGB3	1
GO:0030072	BP	GO:0030072	peptide hormone secretion	1/24	417/29151	0.29244	0.311286	0.215096	SYTL4	1
GO:0050679	BP	GO:0050679	positive regulation of epithelial cell proliferation	1/24	418/29151	0.293031	0.311286	0.215096	ITGB3	1
GO:0019318	BP	GO:0019318	hexose metabolic process	1/24	419/29151	0.293621	0.311286	0.215096	IGFBP4	1
GO:0050920	BP	GO:0050920	regulation of chemotaxis	1/24	419/29151	0.293621	0.311286	0.215096	HSPB1	1
GO:0001649	BP	GO:0001649	osteoblast differentiation	1/24	423/29151	0.295979	0.312377	0.21585	CDK6	1
GO:0002790	BP	GO:0002790	peptide secretion	1/24	424/29151	0.296567	0.312377	0.21585	SYTL4	1
GO:0009636	BP	GO:0009636	response to toxic substance	1/24	424/29151	0.296567	0.312377	0.21585	PTGES	1
GO:0051651	BP	GO:0051651	maintenance of location in cell	1/24	424/29151	0.296567	0.312377	0.21585	ITGB3	1
GO:0002685	BP	GO:0002685	regulation of leukocyte migration	1/24	426/29151	0.297742	0.312605	0.216007	ITGB3	1
GO:0016197	BP	GO:0016197	endosomal transport	1/24	426/29151	0.297742	0.312605	0.216007	ARL4C	1
GO:0006836	BP	GO:0006836	neurotransmitter transport	1/24	428/29151	0.298915	0.313332	0.21651	ITGB3	1
GO:0010951	BP	GO:0010951	negative regulation of endopeptidase activity	1/24	429/29151	0.2995	0.313442	0.216586	SERPINH1	1
GO:0033002	BP	GO:0033002	muscle cell proliferation	1/24	430/29151	0.300086	0.313551	0.216661	ITGB3	1
GO:0045444	BP	GO:0045444	fat cell differentiation	1/24	431/29151	0.300671	0.31366	0.216736	TGFB1I1	1
GO:0016485	BP	GO:0016485	protein processing	1/24	434/29151	0.302422	0.314585	0.217376	PLAU	1
GO:0042445	BP	GO:0042445	hormone metabolic process	1/24	435/29151	0.303005	0.314585	0.217376	ALDH1A3	1
GO:0060828	BP	GO:0060828	regulation of canonical Wnt signaling pathway	1/24	435/29151	0.303005	0.314585	0.217376	IGFBP4	1
GO:0033673	BP	GO:0033673	negative regulation of kinase activity	1/24	437/29151	0.30417	0.315292	0.217864	HSPB1	1
GO:0051259	BP	GO:0051259	protein complex oligomerization	1/24	440/29151	0.305913	0.316596	0.218765	ALDH1A3	1
GO:0046883	BP	GO:0046883	regulation of hormone secretion	1/24	443/29151	0.307653	0.317891	0.21966	SYTL4	1
GO:0042742	BP	GO:0042742	defense response to bacterium	1/24	445/29151	0.30881	0.318172	0.219854	LYZ	1
GO:0001505	BP	GO:0001505	regulation of neurotransmitter levels	1/24	446/29151	0.309388	0.318172	0.219854	ITGB3	1
GO:0005996	BP	GO:0005996	monosaccharide metabolic process	1/24	446/29151	0.309388	0.318172	0.219854	IGFBP4	1
GO:0060348	BP	GO:0060348	bone development	1/24	453/29151	0.31342	0.321811	0.222368	SERPINH1	1
GO:0006354	BP	GO:0006354	DNA-templated transcription elongation	1/24	455/29151	0.314568	0.322481	0.222832	TGFB1I1	1
GO:0007188	BP	GO:0007188	adenylate cyclase-modulating G protein-coupled receptor signaling pathway	1/24	462/29151	0.318571	0.325125	0.224658	ITGB3	1
GO:0045017	BP	GO:0045017	glycerolipid biosynthetic process	1/24	462/29151	0.318571	0.325125	0.224658	PLD1	1
GO:0043588	BP	GO:0043588	skin development	1/24	463/29151	0.319141	0.325125	0.224658	KRT80	1
GO:0050708	BP	GO:0050708	regulation of protein secretion	1/24	463/29151	0.319141	0.325125	0.224658	SYTL4	1
GO:0048762	BP	GO:0048762	mesenchymal cell differentiation	1/24	465/29151	0.32028	0.325776	0.225108	TGFB1I1	1
GO:2001234	BP	GO:2001234	negative regulation of apoptotic signaling pathway	1/24	472/29151	0.324251	0.329302	0.227545	HSPB1	1
GO:0015833	BP	GO:0015833	peptide transport	1/24	473/29151	0.324817	0.329363	0.227587	SYTL4	1
GO:0000082	BP	GO:0000082	G1/S transition of mitotic cell cycle	1/24	475/29151	0.325946	0.329995	0.228024	CDK6	1
GO:0043122	BP	GO:0043122	regulation of I-kappaB kinase/NF-kappaB signaling	1/24	478/29151	0.327637	0.330226	0.228183	HSPB1	1
GO:0048863	BP	GO:0048863	stem cell differentiation	1/24	478/29151	0.327637	0.330226	0.228183	CDK6	1
GO:0008654	BP	GO:0008654	phospholipid biosynthetic process	1/24	479/29151	0.3282	0.330226	0.228183	PLD1	1
GO:0098656	BP	GO:0098656	anion transmembrane transport	1/24	479/29151	0.3282	0.330226	0.228183	SLC19A1	1
GO:0031330	BP	GO:0031330	negative regulation of cellular catabolic process	1/24	480/29151	0.328762	0.330282	0.228222	PKP3	1
GO:0071560	BP	GO:0071560	cellular response to transforming growth factor beta stimulus	1/24	481/29151	0.329324	0.330338	0.22826	TGFB1I1	1
GO:0071559	BP	GO:0071559	response to transforming growth factor beta	1/24	490/29151	0.334361	0.334875	0.231395	TGFB1I1	1
GO:0051348	BP	GO:0051348	negative regulation of transferase activity	1/24	497/29151	0.338253	0.338253	0.23373	HSPB1	1
GO:0031092	CC	GO:0031092	platelet alpha granule membrane	2/25	35/30411	0.000379662	0.0356882	0.023579	SYTL4/ITGB3	2
GO:0042581	CC	GO:0042581	specific granule	3/25	304/30411	0.00193269	0.0471388	0.0311444	PLAU/LYZ/PLD1	3
GO:0001533	CC	GO:0001533	cornified envelope	2/25	80/30411	0.0019712	0.0471388	0.0311444	PKP3/HSPB1	2
GO:0070820	CC	GO:0070820	tertiary granule	3/25	308/30411	0.00200591	0.0471388	0.0311444	PLAU/LYZ/PLD1	3
GO:0098636	CC	GO:0098636	protein complex involved in cell adhesion	2/25	97/30411	0.00287969	0.0541382	0.0357688	PLAU/ITGB3	2
GO:0070821	CC	GO:0070821	tertiary granule membrane	2/25	133/30411	0.00533185	0.0835323	0.0551893	PLAU/PLD1	2
GO:1905369	CC	GO:1905369	endopeptidase complex	2/25	158/30411	0.00743984	0.0987633	0.0652523	PLAU/HSPB1	2
GO:0031091	CC	GO:0031091	platelet alpha granule	2/25	175/30411	0.00905513	0.0987633	0.0652523	SYTL4/ITGB3	2
GO:0035579	CC	GO:0035579	specific granule membrane	2/25	179/30411	0.00945606	0.0987633	0.0652523	PLAU/PLD1	2
GO:0030015	CC	GO:0030015	CCR4-NOT core complex	1/25	14/30411	0.0114501	0.100416	0.0663442	CNOT8	1
GO:1905368	CC	GO:1905368	peptidase complex	2/25	214/30411	0.013293	0.100416	0.0663442	PLAU/HSPB1	2
GO:0030175	CC	GO:0030175	filopodium	2/25	216/30411	0.0135297	0.100416	0.0663442	ARL4C/ITGB3	2
GO:0097180	CC	GO:0097180	serine protease inhibitor complex	1/25	17/30411	0.0138873	0.100416	0.0663442	PLAU	1
GO:0098981	CC	GO:0098981	cholinergic synapse	1/25	19/30411	0.0155089	0.100626	0.0664833	PLD1	1
GO:1905370	CC	GO:1905370	serine-type endopeptidase complex	1/25	20/30411	0.0163187	0.100626	0.0664833	PLAU	1
GO:0097179	CC	GO:0097179	protease inhibitor complex	1/25	21/30411	0.0171279	0.100626	0.0664833	PLAU	1
GO:0005641	CC	GO:0005641	nuclear envelope lumen	1/25	23/30411	0.0187444	0.101942	0.0673527	PTGES	1
GO:1905286	CC	GO:1905286	serine-type peptidase complex	1/25	24/30411	0.0195516	0.101942	0.0673527	PLAU	1
GO:1904090	CC	GO:1904090	peptidase inhibitor complex	1/25	27/30411	0.0219696	0.101942	0.0673527	PLAU	1
GO:0030014	CC	GO:0030014	CCR4-NOT complex	1/25	28/30411	0.0227743	0.101942	0.0673527	CNOT8	1
GO:0098637	CC	GO:0098637	protein complex involved in cell-matrix adhesion	1/25	28/30411	0.0227743	0.101942	0.0673527	PLAU	1
GO:1990124	CC	GO:1990124	messenger ribonucleoprotein complex	1/25	30/30411	0.0243819	0.104177	0.0688293	PKP3	1
GO:0031258	CC	GO:0031258	lamellipodium membrane	1/25	33/30411	0.0267884	0.106452	0.0703321	ITGB3	1
GO:0030057	CC	GO:0030057	desmosome	1/25	34/30411	0.0275894	0.106452	0.0703321	PKP3	1
GO:0035267	CC	GO:0035267	NuA4 histone acetyltransferase complex	1/25	37/30411	0.0299883	0.106452	0.0703321	ACTBL2	1
GO:0043189	CC	GO:0043189	H4/H2A histone acetyltransferase complex	1/25	37/30411	0.0299883	0.106452	0.0703321	ACTBL2	1
GO:0005751	CC	GO:0005751	mitochondrial respiratory chain complex IV	1/25	38/30411	0.0307867	0.106452	0.0703321	NMES1	1
GO:0031527	CC	GO:0031527	filopodium membrane	1/25	40/30411	0.0323816	0.106452	0.0703321	ITGB3	1
GO:0001726	CC	GO:0001726	ruffle	2/25	348/30411	0.0329394	0.106452	0.0703321	CDK6/ITGB3	2
GO:0045277	CC	GO:0045277	respiratory chain complex IV	1/25	42/30411	0.033974	0.106452	0.0703321	NMES1	1
GO:0031528	CC	GO:0031528	microvillus membrane	1/25	56/30411	0.0450503	0.131535	0.0869042	ITGB3	1
GO:0098858	CC	GO:0098858	actin-based cell projection	2/25	423/30411	0.0469124	0.131535	0.0869042	ARL4C/ITGB3	2
GO:0008305	CC	GO:0008305	integrin complex	1/25	60/30411	0.0481925	0.131535	0.0869042	ITGB3	1
GO:1902562	CC	GO:1902562	H4 histone acetyltransferase complex	1/25	60/30411	0.0481925	0.131535	0.0869042	ACTBL2	1
GO:0070069	CC	GO:0070069	cytochrome complex	1/25	61/30411	0.0489765	0.131535	0.0869042	NMES1	1
GO:0016592	CC	GO:0016592	mediator complex	1/25	63/30411	0.0505427	0.131535	0.0869042	CDK6	1
GO:0016323	CC	GO:0016323	basolateral plasma membrane	2/25	447/30411	0.0517743	0.131535	0.0869042	LRP1/SLC19A1	2
GO:0036464	CC	GO:0036464	cytoplasmic ribonucleoprotein granule	2/25	483/30411	0.0593924	0.146918	0.0970679	CNOT8/GRB7	2
GO:0000307	CC	GO:0000307	cyclin-dependent protein kinase holoenzyme complex	1/25	95/30411	0.0752667	0.181412	0.119858	CDK6	1
GO:1904724	CC	GO:1904724	tertiary granule lumen	1/25	100/30411	0.0790736	0.185823	0.122772	LYZ	1
GO:0005637	CC	GO:0005637	nuclear inner membrane	1/25	107/30411	0.0843779	0.189925	0.125482	TMX4	1
GO:0031526	CC	GO:0031526	brush border membrane	1/25	110/30411	0.0866422	0.189925	0.125482	SLC19A1	1
GO:0000502	CC	GO:0000502	proteasome complex	1/25	111/30411	0.0873958	0.189925	0.125482	HSPB1	1
GO:0035580	CC	GO:0035580	specific granule lumen	1/25	113/30411	0.0889011	0.189925	0.125482	LYZ	1
GO:0045095	CC	GO:0045095	keratin filament	1/25	119/30411	0.0934029	0.195108	0.128907	KRT80	1
GO:1904115	CC	GO:1904115	axon cytoplasm	1/25	133/30411	0.103824	0.212162	0.140174	HSPB1	1
GO:0000123	CC	GO:0000123	histone acetyltransferase complex	1/25	142/30411	0.110463	0.220925	0.145964	ACTBL2	1
GO:0098803	CC	GO:0098803	respiratory chain complex	1/25	147/30411	0.11413	0.223229	0.147486	NMES1	1
GO:0005746	CC	GO:0005746	mitochondrial respirasome	1/25	154/30411	0.119241	0.223229	0.147486	NMES1	1
GO:0005905	CC	GO:0005905	clathrin-coated pit	1/25	154/30411	0.119241	0.223229	0.147486	LRP1	1
GO:0031248	CC	GO:0031248	protein acetyltransferase complex	1/25	162/30411	0.125046	0.223229	0.147486	ACTBL2	1
GO:1902493	CC	GO:1902493	acetyltransferase complex	1/25	162/30411	0.125046	0.223229	0.147486	ACTBL2	1
GO:0070469	CC	GO:0070469	respirasome	1/25	166/30411	0.127935	0.223229	0.147486	NMES1	1
GO:0005902	CC	GO:0005902	microvillus	1/25	167/30411	0.128656	0.223229	0.147486	ITGB3	1
GO:0010494	CC	GO:0010494	cytoplasmic stress granule	1/25	172/30411	0.132252	0.223229	0.147486	GRB7	1
GO:0035578	CC	GO:0035578	azurophil granule lumen	1/25	174/30411	0.133686	0.223229	0.147486	LYZ	1
GO:0031970	CC	GO:0031970	organelle envelope lumen	1/25	178/30411	0.136548	0.223229	0.147486	PTGES	1
GO:0005604	CC	GO:0005604	basement membrane	1/25	181/30411	0.138688	0.223229	0.147486	TGFBI	1
GO:0000932	CC	GO:0000932	P-body	1/25	183/30411	0.140112	0.223229	0.147486	CNOT8	1
GO:0032587	CC	GO:0032587	ruffle membrane	1/25	194/30411	0.147904	0.228512	0.150976	ITGB3	1
GO:0005903	CC	GO:0005903	brush border	1/25	196/30411	0.149313	0.228512	0.150976	SLC19A1	1
GO:0120111	CC	GO:0120111	neuron projection cytoplasm	1/25	198/30411	0.15072	0.228512	0.150976	HSPB1	1
GO:0042470	CC	GO:0042470	melanosome	1/25	216/30411	0.163285	0.239825	0.158451	ITGB3	1
GO:0048770	CC	GO:0048770	pigment granule	1/25	216/30411	0.163285	0.239825	0.158451	ITGB3	1
GO:0005884	CC	GO:0005884	actin filament	1/25	222/30411	0.167433	0.242134	0.159977	ACTBL2	1
GO:1902554	CC	GO:1902554	serine/threonine protein kinase complex	1/25	227/30411	0.170875	0.243367	0.160791	CDK6	1
GO:0005793	CC	GO:0005793	endoplasmic reticulum-Golgi intermediate compartment	1/25	243/30411	0.181797	0.253192	0.167283	SERPINH1	1
GO:1902911	CC	GO:1902911	protein kinase complex	1/25	249/30411	0.185857	0.253192	0.167283	CDK6	1
GO:0098800	CC	GO:0098800	inner mitochondrial membrane protein complex	1/25	251/30411	0.187206	0.253192	0.167283	NMES1	1
GO:0016363	CC	GO:0016363	nuclear matrix	1/25	257/30411	0.191241	0.253192	0.167283	TGFB1I1	1
GO:0031902	CC	GO:0031902	late endosome membrane	1/25	257/30411	0.191241	0.253192	0.167283	PLD1	1
GO:0030018	CC	GO:0030018	Z disc	1/25	273/30411	0.201905	0.259748	0.171614	HSPB1	1
GO:0005882	CC	GO:0005882	intermediate filament	1/25	281/30411	0.207187	0.259748	0.171614	KRT80	1
GO:0034399	CC	GO:0034399	nuclear periphery	1/25	287/30411	0.211126	0.259748	0.171614	TGFB1I1	1
GO:0005766	CC	GO:0005766	primary lysosome	1/25	288/30411	0.211781	0.259748	0.171614	LYZ	1
GO:0042582	CC	GO:0042582	azurophil granule	1/25	288/30411	0.211781	0.259748	0.171614	LYZ	1
GO:0031674	CC	GO:0031674	I band	1/25	295/30411	0.216349	0.259748	0.171614	HSPB1	1
GO:0098862	CC	GO:0098862	cluster of actin-based cell projections	1/25	298/30411	0.218299	0.259748	0.171614	SLC19A1	1
GO:0099699	CC	GO:0099699	integral component of synaptic membrane	1/25	298/30411	0.218299	0.259748	0.171614	ITGB3	1
GO:0099240	CC	GO:0099240	intrinsic component of synaptic membrane	1/25	322/30411	0.233732	0.274636	0.18145	ITGB3	1
GO:0098802	CC	GO:0098802	plasma membrane signaling receptor complex	1/25	345/30411	0.248248	0.284077	0.187688	ITGB3	1
GO:0031256	CC	GO:0031256	leading edge membrane	1/25	350/30411	0.251368	0.284077	0.187688	ITGB3	1
GO:0005775	CC	GO:0005775	vacuolar lumen	1/25	351/30411	0.251991	0.284077	0.187688	LYZ	1
GO:0005912	CC	GO:0005912	adherens junction	1/25	354/30411	0.253856	0.284077	0.187688	PKP3	1
GO:0045111	CC	GO:0045111	intermediate filament cytoskeleton	1/25	363/30411	0.259423	0.286892	0.189548	KRT80	1
GO:0030666	CC	GO:0030666	endocytic vesicle membrane	1/25	392/30411	0.277094	0.30287	0.200104	LRP1	1
GO:0030027	CC	GO:0030027	lamellipodium	1/25	413/30411	0.289636	0.31294	0.206758	ITGB3	1
GO:0030017	CC	GO:0030017	sarcomere	1/25	424/30411	0.296122	0.315852	0.208682	HSPB1	1
GO:0030658	CC	GO:0030658	transport vesicle membrane	1/25	429/30411	0.299051	0.315852	0.208682	SYTL4	1
GO:0032838	CC	GO:0032838	plasma membrane bounded cell projection cytoplasm	1/25	440/30411	0.305455	0.319031	0.210782	HSPB1	1
GO:0030016	CC	GO:0030016	myofibril	1/25	462/30411	0.318094	0.326585	0.215773	HSPB1	1
GO:0098798	CC	GO:0098798	mitochondrial protein-containing complex	1/25	470/30411	0.322635	0.326585	0.215773	NMES1	1
GO:0070382	CC	GO:0070382	exocytic vesicle	1/25	472/30411	0.323766	0.326585	0.215773	SYTL4	1
GO:0043292	CC	GO:0043292	contractile fiber	1/25	477/30411	0.326585	0.326585	0.215773	HSPB1	1
GO:0031994	MF	GO:0031994	insulin-like growth factor I binding	2/26	24/29820	0.000199387	0.0246181	0.0150225	IGFBP4/ITGB3	2
GO:0005520	MF	GO:0005520	insulin-like growth factor binding	2/26	32/29820	0.000356784	0.0246181	0.0150225	IGFBP4/ITGB3	2
GO:0005080	MF	GO:0005080	protein kinase C binding	2/26	91/29820	0.00285404	0.0988518	0.0603214	ITGB3/HSPB1	2
GO:0016860	MF	GO:0016860	intramolecular oxidoreductase activity	2/26	93/29820	0.00297839	0.0988518	0.0603214	PTGES/ITGB3	2
GO:0050840	MF	GO:0050840	extracellular matrix binding	2/26	116/29820	0.004587	0.0988518	0.0603214	TGFBI/ITGB3	2
GO:0005518	MF	GO:0005518	collagen binding	2/26	121/29820	0.00497943	0.0988518	0.0603214	SERPINH1/TGFBI	2
GO:0008517	MF	GO:0008517	folic acid transmembrane transporter activity	1/26	10/29820	0.00868616	0.0988518	0.0603214	SLC19A1	1
GO:0072341	MF	GO:0072341	modified amino acid binding	2/26	174/29820	0.0100353	0.0988518	0.0603214	PTGES/SLC19A1	2
GO:0031995	MF	GO:0031995	insulin-like growth factor II binding	1/26	12/29820	0.0104147	0.0988518	0.0603214	IGFBP4	1
GO:0070324	MF	GO:0070324	thyroid hormone binding	1/26	12/29820	0.0104147	0.0988518	0.0603214	ALDH1A3	1
GO:0048495	MF	GO:0048495	Roundabout binding	1/26	13/29820	0.0112778	0.0988518	0.0603214	TGFB1I1	1
GO:0001758	MF	GO:0001758	retinal dehydrogenase activity	1/26	15/29820	0.013002	0.0988518	0.0603214	ALDH1A3	1
GO:0003796	MF	GO:0003796	lysozyme activity	1/26	16/29820	0.013863	0.0988518	0.0603214	LYZ	1
GO:0051082	MF	GO:0051082	unfolded protein binding	2/26	223/29820	0.0160794	0.0988518	0.0603214	SERPINH1/HSPB1	2
GO:0032050	MF	GO:0032050	clathrin heavy chain binding	1/26	19/29820	0.0164416	0.0988518	0.0603214	LRP1	1
GO:0061783	MF	GO:0061783	peptidoglycan muralytic activity	1/26	20/29820	0.0172997	0.0988518	0.0603214	LYZ	1
GO:0004535	MF	GO:0004535	poly(A)-specific ribonuclease activity	1/26	21/29820	0.0181571	0.0988518	0.0603214	CNOT8	1
GO:0043184	MF	GO:0043184	vascular endothelial growth factor receptor 2 binding	1/26	22/29820	0.0190138	0.0988518	0.0603214	ITGB3	1
GO:0045294	MF	GO:0045294	alpha-catenin binding	1/26	22/29820	0.0190138	0.0988518	0.0603214	PKP3	1
GO:0099186	MF	GO:0099186	structural constituent of postsynapse	1/26	22/29820	0.0190138	0.0988518	0.0603214	ACTBL2	1
GO:0043295	MF	GO:0043295	glutathione binding	1/26	23/29820	0.0198698	0.0988518	0.0603214	PTGES	1
GO:0019838	MF	GO:0019838	growth factor binding	2/26	254/29820	0.0205312	0.0988518	0.0603214	IGFBP4/ITGB3	2
GO:0005542	MF	GO:0005542	folic acid binding	1/26	24/29820	0.020725	0.0988518	0.0603214	SLC19A1	1
GO:1900750	MF	GO:1900750	oligopeptide binding	1/26	24/29820	0.020725	0.0988518	0.0603214	PTGES	1
GO:0005041	MF	GO:0005041	low-density lipoprotein particle receptor activity	1/26	26/29820	0.0224333	0.0988518	0.0603214	LRP1	1
GO:0003756	MF	GO:0003756	protein disulfide isomerase activity	1/26	27/29820	0.0232864	0.0988518	0.0603214	ITGB3	1
GO:0016864	MF	GO:0016864	intramolecular oxidoreductase activity, transposing S-S bonds	1/26	27/29820	0.0232864	0.0988518	0.0603214	ITGB3	1
GO:0004029	MF	GO:0004029	aldehyde dehydrogenase (NAD+) activity	1/26	28/29820	0.0241387	0.0988518	0.0603214	ALDH1A3	1
GO:0005161	MF	GO:0005161	platelet-derived growth factor receptor binding	1/26	28/29820	0.0241387	0.0988518	0.0603214	ITGB3	1
GO:0016853	MF	GO:0016853	isomerase activity	2/26	283/29820	0.0251081	0.0988518	0.0603214	PTGES/ITGB3	2
GO:0008353	MF	GO:0008353	RNA polymerase II CTD heptapeptide repeat kinase activity	1/26	30/29820	0.0258413	0.0988518	0.0603214	CDK6	1
GO:0030228	MF	GO:0030228	lipoprotein particle receptor activity	1/26	30/29820	0.0258413	0.0988518	0.0603214	LRP1	1
GO:0098918	MF	GO:0098918	structural constituent of synapse	1/26	30/29820	0.0258413	0.0988518	0.0603214	ACTBL2	1
GO:0005172	MF	GO:0005172	vascular endothelial growth factor receptor binding	1/26	31/29820	0.0266916	0.0988518	0.0603214	ITGB3	1
GO:0070411	MF	GO:0070411	I-SMAD binding	1/26	31/29820	0.0266916	0.0988518	0.0603214	TGFB1I1	1
GO:0004030	MF	GO:0004030	aldehyde dehydrogenase [NAD(P)+] activity	1/26	32/29820	0.0275411	0.0988518	0.0603214	ALDH1A3	1
GO:0042043	MF	GO:0042043	neurexin family protein binding	1/26	33/29820	0.0283899	0.0988518	0.0603214	SYTL4	1
GO:0098641	MF	GO:0098641	cadherin binding involved in cell-cell adhesion	1/26	33/29820	0.0283899	0.0988518	0.0603214	PKP3	1
GO:0043395	MF	GO:0043395	heparan sulfate proteoglycan binding	1/26	34/29820	0.0292379	0.0988518	0.0603214	LRP1	1
GO:0000295	MF	GO:0000295	adenine nucleotide transmembrane transporter activity	1/26	35/29820	0.0300853	0.0988518	0.0603214	SLC19A1	1
GO:0005346	MF	GO:0005346	purine ribonucleotide transmembrane transporter activity	1/26	35/29820	0.0300853	0.0988518	0.0603214	SLC19A1	1
GO:0070403	MF	GO:0070403	NAD+ binding	1/26	35/29820	0.0300853	0.0988518	0.0603214	ALDH1A3	1
GO:0034185	MF	GO:0034185	apolipoprotein binding	1/26	36/29820	0.030932	0.0992701	0.0605767	LRP1	1
GO:0005178	MF	GO:0005178	integrin binding	2/26	334/29820	0.0340598	0.105464	0.0643563	TGFBI/ITGB3	2
GO:0015216	MF	GO:0015216	purine nucleotide transmembrane transporter activity	1/26	41/29820	0.0351546	0.105464	0.0643563	SLC19A1	1
GO:0017134	MF	GO:0017134	fibroblast growth factor binding	1/26	41/29820	0.0351546	0.105464	0.0643563	ITGB3	1
GO:0004602	MF	GO:0004602	glutathione peroxidase activity	1/26	43/29820	0.0368387	0.108165	0.0660045	PTGES	1
GO:0072349	MF	GO:0072349	modified amino acid transmembrane transporter activity	1/26	44/29820	0.0376797	0.108329	0.0661048	SLC19A1	1
GO:0030280	MF	GO:0030280	structural constituent of skin epidermis	1/26	45/29820	0.03852	0.108485	0.0661998	KRT80	1
GO:0015215	MF	GO:0015215	nucleotide transmembrane transporter activity	1/26	51/29820	0.0435469	0.115554	0.0705137	SLC19A1	1
GO:0004364	MF	GO:0004364	glutathione transferase activity	1/26	52/29820	0.0443823	0.115554	0.0705137	PTGES	1
GO:0140323	MF	GO:0140323	solute:anion antiporter activity	1/26	52/29820	0.0443823	0.115554	0.0705137	SLC19A1	1
GO:0042910	MF	GO:0042910	xenobiotic transmembrane transporter activity	1/26	53/29820	0.0452169	0.115554	0.0705137	SLC19A1	1
GO:0050681	MF	GO:0050681	nuclear androgen receptor binding	1/26	53/29820	0.0452169	0.115554	0.0705137	TGFB1I1	1
GO:0001968	MF	GO:0001968	fibronectin binding	1/26	55/29820	0.0468842	0.117392	0.071635	ITGB3	1
GO:0005310	MF	GO:0005310	dicarboxylic acid transmembrane transporter activity	1/26	56/29820	0.0477167	0.117392	0.071635	SLC19A1	1
GO:0090482	MF	GO:0090482	vitamin transmembrane transporter activity	1/26	57/29820	0.0485486	0.117392	0.071635	SLC19A1	1
GO:0030291	MF	GO:0030291	protein serine/threonine kinase inhibitor activity	1/26	58/29820	0.0493797	0.117392	0.071635	HSPB1	1
GO:0070325	MF	GO:0070325	lipoprotein particle receptor binding	1/26	59/29820	0.0502102	0.117392	0.071635	LRP1	1
GO:0019956	MF	GO:0019956	chemokine binding	1/26	60/29820	0.0510399	0.117392	0.071635	ITGB3	1
GO:0000175	MF	GO:0000175	3'-5'-exoribonuclease activity	1/26	64/29820	0.054352	0.118978	0.072603	CNOT8	1
GO:0030551	MF	GO:0030551	cyclic nucleotide binding	1/26	64/29820	0.054352	0.118978	0.072603	SLC19A1	1
GO:0042887	MF	GO:0042887	amide transmembrane transporter activity	1/26	64/29820	0.054352	0.118978	0.072603	SLC19A1	1
GO:0015605	MF	GO:0015605	organophosphate ester transmembrane transporter activity	1/26	65/29820	0.0551783	0.118978	0.072603	SLC19A1	1
GO:0015036	MF	GO:0015036	disulfide oxidoreductase activity	1/26	67/29820	0.0568288	0.120145	0.0733147	TMX4	1
GO:0016896	MF	GO:0016896	exoribonuclease activity, producing 5'-phosphomonoesters	1/26	68/29820	0.057653	0.120145	0.0733147	CNOT8	1
GO:0004532	MF	GO:0004532	exoribonuclease activity	1/26	70/29820	0.0592993	0.120145	0.0733147	CNOT8	1
GO:0030332	MF	GO:0030332	cyclin binding	1/26	71/29820	0.0601214	0.120145	0.0733147	CDK6	1
GO:0016620	MF	GO:0016620	oxidoreductase activity, acting on the aldehyde or oxo group of donors, NAD or NADP as acceptor	1/26	72/29820	0.0609429	0.120145	0.0733147	ALDH1A3	1
GO:0043014	MF	GO:0043014	alpha-tubulin binding	1/26	72/29820	0.0609429	0.120145	0.0733147	ARL4C	1
GO:0004693	MF	GO:0004693	cyclin-dependent protein serine/threonine kinase activity	1/26	75/29820	0.063403	0.121405	0.0740842	CDK6	1
GO:0097472	MF	GO:0097472	cyclin-dependent protein kinase activity	1/26	75/29820	0.063403	0.121405	0.0740842	CDK6	1
GO:0043394	MF	GO:0043394	proteoglycan binding	1/26	76/29820	0.0642217	0.121405	0.0740842	LRP1	1
GO:0035091	MF	GO:0035091	phosphatidylinositol binding	2/26	495/29820	0.0687936	0.126984	0.0774883	PLD1/GRB7	2
GO:0005044	MF	GO:0005044	scavenger receptor activity	1/26	82/29820	0.0691193	0.126984	0.0774883	LRP1	1
GO:0042169	MF	GO:0042169	SH2 domain binding	1/26	83/29820	0.0699332	0.126984	0.0774883	AFAP1	1
GO:0015026	MF	GO:0015026	coreceptor activity	1/26	87/29820	0.0731819	0.129252	0.0788725	ITGB3	1
GO:0016903	MF	GO:0016903	oxidoreductase activity, acting on the aldehyde or oxo group of donors	1/26	87/29820	0.0731819	0.129252	0.0788725	ALDH1A3	1
GO:0016667	MF	GO:0016667	oxidoreductase activity, acting on a sulfur group of donors	1/26	88/29820	0.0739923	0.129252	0.0788725	TMX4	1
GO:0015932	MF	GO:0015932	nucleobase-containing compound transmembrane transporter activity	1/26	90/29820	0.0756112	0.130429	0.0795907	SLC19A1	1
GO:0004601	MF	GO:0004601	peroxidase activity	1/26	92/29820	0.0772273	0.131572	0.0802883	PTGES	1
GO:0016684	MF	GO:0016684	oxidoreductase activity, acting on peroxide as acceptor	1/26	94/29820	0.0788408	0.132683	0.0809661	PTGES	1
GO:0051287	MF	GO:0051287	NAD binding	1/26	99/29820	0.0828625	0.136131	0.0830701	ALDH1A3	1
GO:0098632	MF	GO:0098632	cell-cell adhesion mediator activity	1/26	99/29820	0.0828625	0.136131	0.0830701	PKP3	1
GO:1901505	MF	GO:1901505	carbohydrate derivative transmembrane transporter activity	1/26	101/29820	0.0844664	0.137134	0.0836819	SLC19A1	1
GO:0008408	MF	GO:0008408	3'-5' exonuclease activity	1/26	104/29820	0.0868673	0.139057	0.0848554	CNOT8	1
GO:0016765	MF	GO:0016765	transferase activity, transferring alkyl or aryl (other than methyl) groups	1/26	105/29820	0.0876662	0.139057	0.0848554	PTGES	1
GO:0016796	MF	GO:0016796	exonuclease activity, active with either ribo- or deoxyribonucleic acids and producing 5'-phosphomonoesters	1/26	111/29820	0.0924458	0.144972	0.0884649	CNOT8	1
GO:0098631	MF	GO:0098631	cell adhesion mediator activity	1/26	114/29820	0.0948266	0.147034	0.0897235	PKP3	1
GO:0044183	MF	GO:0044183	protein folding chaperone	1/26	131/29820	0.108204	0.165275	0.100854	HSPB1	1
GO:0004860	MF	GO:0004860	protein kinase inhibitor activity	1/26	132/29820	0.108985	0.165275	0.100854	HSPB1	1
GO:0019210	MF	GO:0019210	kinase inhibitor activity	1/26	138/29820	0.113658	0.170486	0.104034	HSPB1	1
GO:0038024	MF	GO:0038024	cargo receptor activity	1/26	141/29820	0.115985	0.172106	0.105023	LRP1	1
GO:0004527	MF	GO:0004527	exonuclease activity	1/26	145/29820	0.119079	0.174099	0.106239	CNOT8	1
GO:0016209	MF	GO:0016209	antioxidant activity	1/26	146/29820	0.11985	0.174099	0.106239	PTGES	1
GO:0030276	MF	GO:0030276	clathrin binding	1/26	148/29820	0.121392	0.174501	0.106484	LRP1	1
GO:0046332	MF	GO:0046332	SMAD binding	1/26	155/29820	0.126768	0.175984	0.107389	TGFB1I1	1
GO:0008081	MF	GO:0008081	phosphoric diester hydrolase activity	1/26	156/29820	0.127533	0.175984	0.107389	PLD1	1
GO:0001618	MF	GO:0001618	virus receptor activity	1/26	158/29820	0.129062	0.175984	0.107389	ITGB3	1
GO:0001540	MF	GO:0001540	amyloid-beta binding	1/26	159/29820	0.129825	0.175984	0.107389	LRP1	1
GO:0140272	MF	GO:0140272	exogenous protein binding	1/26	159/29820	0.129825	0.175984	0.107389	ITGB3	1
GO:0004553	MF	GO:0004553	hydrolase activity, hydrolyzing O-glycosyl compounds	1/26	160/29820	0.130588	0.175984	0.107389	LYZ	1
GO:0015297	MF	GO:0015297	antiporter activity	1/26	161/29820	0.13135	0.175984	0.107389	SLC19A1	1
GO:0004867	MF	GO:0004867	serine-type endopeptidase inhibitor activity	1/26	170/29820	0.13818	0.183355	0.111887	SERPINH1	1
GO:0004620	MF	GO:0004620	phospholipase activity	1/26	172/29820	0.139691	0.183594	0.112033	PLD1	1
GO:0042562	MF	GO:0042562	hormone binding	1/26	174/29820	0.141199	0.183826	0.112174	ALDH1A3	1
GO:0043130	MF	GO:0043130	ubiquitin binding	1/26	181/29820	0.146458	0.18889	0.115265	HSPB1	1
GO:0004540	MF	GO:0004540	ribonuclease activity	1/26	188/29820	0.151686	0.192986	0.117764	CNOT8	1
GO:0005200	MF	GO:0005200	structural constituent of cytoskeleton	1/26	189/29820	0.152431	0.192986	0.117764	ACTBL2	1
GO:0016298	MF	GO:0016298	lipase activity	1/26	210/29820	0.167918	0.21066	0.128549	PLD1	1
GO:0032182	MF	GO:0032182	ubiquitin-like protein binding	1/26	222/29820	0.176645	0.219612	0.134012	HSPB1	1
GO:0017124	MF	GO:0017124	SH3 domain binding	1/26	231/29820	0.183132	0.225645	0.137693	AFAP1	1
GO:0016798	MF	GO:0016798	hydrolase activity, acting on glycosyl bonds	1/26	244/29820	0.192416	0.234986	0.143393	LYZ	1
GO:0019842	MF	GO:0019842	vitamin binding	1/26	250/29820	0.196667	0.236	0.144012	SLC19A1	1
GO:0070851	MF	GO:0070851	growth factor receptor binding	1/26	250/29820	0.196667	0.236	0.144012	ITGB3	1
GO:0043177	MF	GO:0043177	organic acid binding	1/26	257/29820	0.201599	0.239833	0.146351	SLC19A1	1
GO:0002020	MF	GO:0002020	protease binding	1/26	262/29820	0.205104	0.239867	0.146372	ITGB3	1
GO:0019955	MF	GO:0019955	cytokine binding	1/26	262/29820	0.205104	0.239867	0.146372	ITGB3	1
GO:0016922	MF	GO:0016922	nuclear receptor binding	1/26	268/29820	0.20929	0.242706	0.148104	TGFB1I1	1
GO:0046943	MF	GO:0046943	carboxylic acid transmembrane transporter activity	1/26	273/29820	0.212762	0.243445	0.148555	SLC19A1	1
GO:0005342	MF	GO:0005342	organic acid transmembrane transporter activity	1/26	274/29820	0.213455	0.243445	0.148555	SLC19A1	1
GO:0004252	MF	GO:0004252	serine-type endopeptidase activity	1/26	289/29820	0.223776	0.253124	0.154461	PLAU	1
GO:0004866	MF	GO:0004866	endopeptidase inhibitor activity	1/26	307/29820	0.235989	0.264131	0.161178	SERPINH1	1
GO:0031406	MF	GO:0031406	carboxylic acid binding	1/26	309/29820	0.237335	0.264131	0.161178	SLC19A1	1
GO:0005201	MF	GO:0005201	extracellular matrix structural constituent	1/26	319/29820	0.244029	0.267269	0.163093	TGFBI	1
GO:0030414	MF	GO:0030414	peptidase inhibitor activity	1/26	319/29820	0.244029	0.267269	0.163093	SERPINH1	1
GO:0008236	MF	GO:0008236	serine-type peptidase activity	1/26	329/29820	0.250666	0.271685	0.165788	PLAU	1
GO:0017171	MF	GO:0017171	serine hydrolase activity	1/26	335/29820	0.254621	0.271685	0.165788	PLAU	1
GO:0061135	MF	GO:0061135	endopeptidase regulator activity	1/26	335/29820	0.254621	0.271685	0.165788	SERPINH1	1
GO:0008514	MF	GO:0008514	organic anion transmembrane transporter activity	1/26	337/29820	0.255935	0.271685	0.165788	SLC19A1	1
GO:0004518	MF	GO:0004518	nuclease activity	1/26	343/29820	0.259864	0.27375	0.167048	CNOT8	1
GO:0061134	MF	GO:0061134	peptidase regulator activity	1/26	412/29820	0.303634	0.317435	0.193706	SERPINH1	1
GO:0015291	MF	GO:0015291	secondary active transmembrane transporter activity	1/26	423/29820	0.310377	0.319642	0.195052	SLC19A1	1
GO:0019887	MF	GO:0019887	protein kinase regulator activity	1/26	423/29820	0.310377	0.319642	0.195052	HSPB1	1
GO:0005126	MF	GO:0005126	cytokine receptor binding	1/26	462/29820	0.333784	0.341202	0.208208	ITGB3	1
GO:0019207	MF	GO:0019207	kinase regulator activity	1/26	470/29820	0.33849	0.343468	0.209591	HSPB1	1
GO:0003713	MF	GO:0003713	transcription coactivator activity	1/26	481/29820	0.344909	0.347426	0.212007	TGFB1I1	1
GO:0022853	MF	GO:0022853	active ion transmembrane transporter activity	1/26	499/29820	0.355283	0.355283	0.216801	SLC19A1	1
