# Supplementary material for: Proteomics and human microchips identify Thrombospondin-1 as a potential biomarker for calciphylaxis stem cell therapy
Source: iScience. 2026 Jun 19;29(7):116388. doi: 10.1016/j.isci.2026.116388 (PMC13315452; doi:10.1016/j.isci.2026.116388)
Supplement: Table S9. IPA pathways analysis of differentially expressed proteins in human aortic endothelial cells stimulated with LSKL under the context of CUA [file mmc10.xlsx]

## Sheet: Legend
Supplementary Table S9. IPA pathways analysis of differentially expressed proteins in human aortic endothelial cells stimulated with LSKL under the context of CUA. Abbreviations: IPA, Ingenuine pathway analysis; CUA, calcific uremic arteriolopathy, LSKL, Leu-Ser-Lys-Leu-NH2.

## Sheet: Sheet1
Ingenuity Canonical Pathways	-log(p-value)	Ratio	Molecules
Ferroptosis Signaling Pathway	3.59	0.032	HSPB1,RAP2A,SLC1A5,TXNRD1
Hereditary Breast Cancer Signaling	3.45	0.0294	CDK6,GADD45A,RAP2A,SLC19A1
Glioma Invasiveness Signaling	3.16	0.0429	ITGB3,PLAU,RAP2A
Regulation of Cellular Mechanics by Calpain Protease	2.87	0.0341	CDK6,ITGB3,RAP2A
Neuregulin Signaling	2.52	0.0256	GRB7,ITGB3,RAP2A
Retinoid metabolism and transport	2.36	0.05	APOC3,LRP1
Oncostatin M Signaling	2.34	0.0488	PLAU,RAP2A
RAC Signaling	2.33	0.0219	ITGB3,PLD1,RAP2A
Aryl Hydrocarbon Receptor Signaling	2.24	0.0203	ALDH1A3,CDK6,HSPB1
TP53 Regulates Transcription of Cell Cycle Genes	2.19	0.0408	CNOT8,GADD45A
Cell Cycle: G2/M DNA Damage Checkpoint Regulation	2.17	0.04	CDC34,GADD45A
Tumor Microenvironment Pathway	2.06	0.0175	ITGB3,PLAU,RAP2A
Sheddase Signaling Pathway	1.97	0.0162	IGFBP4,ITGB3,PLAU
Cell Cycle: G1/S Checkpoint Regulation	1.92	0.0299	CDC34,CDK6
IL-8 Signaling	1.87	0.0149	ITGB3,PLD1,RAP2A
Integrin Signaling	1.86	0.0147	GRB7,ITGB3,RAP2A
Angiopoietin Signaling	1.82	0.0263	GRB7,RAP2A
Macropinocytosis Signaling	1.82	0.0263	ITGB3,RAP2A
NF-κB Activation by Viruses	1.81	0.026	ITGB3,RAP2A
ERK/MAPK Signaling	1.81	0.0141	HSPB1,ITGB3,RAP2A
Role of BRCA1 in DNA Damage Response	1.78	0.025	GADD45A,SLC19A1
Thioredoxin Pathway	1.77	0.143	TXNRD1
Cyclins and Cell Cycle Regulation	1.75	0.0241	CDC34,CDK6
NRF2-mediated Oxidative Stress Response	1.74	0.0133	CDC34,RAP2A,TXNRD1
Actin Nucleation by ARP-WASP Complex	1.68	0.0222	ITGB3,RAP2A
Keratinization	1.66	0.0217	KRT80,PKP3
Non-Small Cell Lung Cancer Signaling	1.65	0.0213	CDK6,RAP2A
DNA Methylation and Transcriptional Repression Signaling	1.64	0.0211	CDK6,GADD45A
RHO GTPase cycle	1.63	0.00905	CEP97,GRB7,PLD1,SLC1A5
Cellular response to heat stress	1.62	0.0206	HSPB1,SERPINH1
IGF-1 Signaling	1.57	0.0194	IGFBP4,RAP2A
Dissolution of Fibrin Clot	1.57	0.0909	PLAU
Prostanoid Biosynthesis	1.57	0.0909	PTGES
Purine Nucleotides De Novo Biosynthesis II	1.57	0.0909	IMPDH2
Signaling by VEGF	1.55	0.0189	HSPB1,ITGB3
Paxillin Signaling	1.55	0.0189	ITGB3,RAP2A
Antioxidant Action of Vitamin C	1.53	0.0185	PLD1,TXNRD1
Eicosanoid Signaling	1.53	0.011	HSPB1,PTGES,RAP2A
Glutamate and glutamine metabolism	1.5	0.0769	RIMKLB
Nucleotide biosynthesis	1.5	0.0769	IMPDH2
Virus Entry via Endocytic Pathways	1.49	0.0175	ITGB3,RAP2A
PAK Signaling	1.48	0.0174	ITGB3,RAP2A
Cell surface interactions at the vascular wall	1.47	0.0171	GRB7,ITGB3
Synthesis of Prostaglandins (PG) and Thromboxanes (TX)	1.47	0.0714	PTGES
Choline Biosynthesis III	1.47	0.0714	PLD1
Senescence Pathway	1.47	0.0104	CDK6,GADD45A,RAP2A
Proteasomal PSMD10 Signaling Pathway	1.46	0.0168	CDK6,RAP2A
Urate Biosynthesis/Inosine 5'-phosphate Degradation	1.44	0.0667	IMPDH2
Response to elevated platelet cytosolic Ca2+	1.43	0.0161	ITGB3,SYTL4
IL-6 Signaling	1.43	0.0161	HSPB1,RAP2A
Glioma Signaling	1.42	0.016	CDK6,RAP2A
Metabolism of folate and pterines	1.41	0.0625	SLC19A1
D-myo-inositol (1,4,5)-trisphosphate Degradation	1.41	0.0625	INPP5A
HGF Signaling	1.39	0.0154	ITGB3,RAP2A
Synaptogenesis Signaling Pathway	1.39	0.00968	LRP1,NECTIN1,RAP2A
FOXO-mediated transcription of cell cycle genes	1.39	0.0588	GADD45A
Azathioprine ADME	1.39	0.0588	IMPDH2
1D-myo-inositol Hexakisphosphate Biosynthesis II (Mammalian)	1.39	0.0588	INPP5A
D-myo-inositol (1,3,4)-trisphosphate Biosynthesis	1.39	0.0588	INPP5A
P2Y Purinergic Receptor Signaling Pathway	1.38	0.0153	ITGB3,RAP2A
DHCR24 Signaling Pathway	1.37	0.015	APOC3,RAP2A
Iron homeostasis signaling pathway	1.36	0.0149	CDC34,LRP1
NFE2L2 regulating anti-oxidant/detoxification enzymes	1.36	0.0556	TXNRD1
Mismatch Repair in Eukaryotes	1.36	0.0556	SLC19A1
Role of Chondrocytes in Rheumatoid Arthritis Signaling Pathway	1.35	0.0147	LRP1,PLAU
Purine Nucleotides Degradation II (Aerobic)	1.34	0.0526	IMPDH2
Histamine Degradation	1.34	0.0526	ALDH1A3
Fatty Acid α-oxidation	1.34	0.0526	ALDH1A3
Putrescine Degradation III	1.32	0.05	ALDH1A3
PTEN Signaling	1.28	0.0133	ITGB3,RAP2A
Superpathway of D-myo-inositol (1,4,5)-trisphosphate Metabolism	1.28	0.0455	INPP5A
Vitamin-C Transport	1.28	0.0455	TXNRD1
Ethanol Degradation IV	1.26	0.0435	ALDH1A3
Epithelial Adherens Junction Signaling	1.25	0.0129	NECTIN1,RAP2A
Regulation of RUNX1 Expression and Activity	1.24	0.0417	CDK6
Dopamine Degradation	1.22	0.04	ALDH1A3
Glutathione Redox Reactions I	1.22	0.04	PTGES
Tryptophan Degradation X (Mammalian, via Tryptamine)	1.22	0.04	ALDH1A3
Ribonucleotide Reductase Signaling Pathway	1.22	0.0123	CDC34,CDK6
Syndecan interactions	1.19	0.037	ITGB3
Integrin signaling	1.19	0.037	ITGB3
Interconversion of nucleotide di- and triphosphates	1.19	0.037	TXNRD1
Epithelial Membrane Protein Signaling Pathway	1.19	0.0118	ITGB3,RAP2A
Glioblastoma Multiforme Signaling	1.19	0.0118	CDK6,RAP2A
Protein ubiquitination	1.16	0.0345	CDC34
Ethanol Degradation II	1.16	0.0345	ALDH1A3
Protein Sorting Signaling Pathway	1.16	0.0114	PLD1,SERPINH1
Regulation of eIF4 and p70S6K Signaling	1.15	0.0112	ITGB3,RAP2A
Coagulation System	1.13	0.0323	PLAU
Noradrenaline and Adrenaline Degradation	1.13	0.0323	ALDH1A3
Endothelin-1 Signaling	1.13	0.0109	PLD1,RAP2A
Glutathione-mediated Detoxification	1.12	0.0312	PTGES
Hepatic Fibrosis Signaling Pathway	1.11	0.00743	ITGB3,LRP1,RAP2A
Oncogene Induced Senescence	1.09	0.0294	CDK6
Inhibition of Matrix Metalloproteases	1.09	0.0294	LRP1
ILK Signaling	1.09	0.0104	ITGB3,TGFB1I1
Detoxification of Reactive Oxygen Species	1.08	0.0286	TXNRD1
Neutrophil degranulation	1.08	0.00719	IMPDH2,PLAU,PLD1
Cilium Assembly	1.07	0.0102	ARL6,CEP97
PI3K/AKT Signaling	1.07	0.0102	ITGB3,RAP2A
Binding and Uptake of Ligands by Scavenger Receptors	1.07	0.0278	LRP1
Role of Tissue Factor in Cancer	1.06	0.0101	ITGB3,RAP2A
Clathrin-mediated Endocytosis Signaling	1.06	0.00995	APOC3,ITGB3
Ephrin Receptor Signaling	1.05	0.0099	ITGB3,RAP2A
mTOR Signaling	1.04	0.0098	PLD1,RAP2A
Nuclear Cytoskeleton Signaling Pathway	1.03	0.00962	ITGB3,TMX4
Signaling by Retinoic Acid	1.03	0.025	ALDH1A3
RET signaling	1.03	0.025	GRB7
Retinoate Biosynthesis I	1.03	0.025	ALDH1A3
Signaling by SCF-KIT	1.01	0.0238	GRB7
Elastic fibre formation	1.01	0.0238	ITGB3
Serotonin Receptor Signaling	0.999	0.00664	ITGB3,PLD1,RAP2A
BER (Base Excision Repair) Pathway	0.996	0.0233	SLC19A1
Role of Osteoblasts, Osteoclasts and Chondrocytes in Rheumatoid Arthritis	0.986	0.00905	ITGB3,LRP1
E3 ubiquitin ligases ubiquitinate target proteins	0.978	0.0222	LEO1
HER-2 Signaling in Breast Cancer	0.973	0.00889	ITGB3,RAP2A
Osteoarthritis Pathway	0.97	0.00885	ITGB3,LRP1
M-decay: degradation of maternal mRNAs by maternally stored factors	0.969	0.0217	CNOT8
Inositol phosphate metabolism	0.96	0.0213	INPP5A
Oxidative Ethanol Degradation III	0.96	0.0213	ALDH1A3
Sertoli Cell-Germ Cell Junction Signaling Pathway (Enhanced)	0.954	0.00866	NECTIN1,RAP2A
NR1H2 and NR1H3-mediated signaling	0.951	0.0208	ARL4C
Melanoma Signaling	0.943	0.0204	RAP2A
Sertoli Cell-Sertoli Cell Junction Signaling	0.936	0.00844	NECTIN1,RAP2A
Signaling by ERBB2	0.934	0.02	GRB7
Actin Cytoskeleton Signaling	0.933	0.0084	ITGB3,RAP2A
UVC-Induced MAPK Signaling	0.926	0.0196	RAP2A
Signaling by TGF-beta Receptor Complex	0.903	0.0185	ITGB3
Folate Signaling Pathway	0.903	0.0185	SLC19A1
Cell Cycle Control of Chromosomal Replication	0.903	0.0185	CDK6
Serotonin Degradation	0.903	0.0185	ALDH1A3
Senescence-Associated Secretory Phenotype (SASP)	0.896	0.0182	CDK6
SPINK1 General Cancer Pathway	0.896	0.0182	RAP2A
Cardiac Hypertrophy Signaling	0.892	0.00794	HSPB1,RAP2A
Deadenylation-dependent mRNA decay	0.888	0.0179	CNOT8
CNTF Signaling	0.888	0.0179	RAP2A
Role of CHK Proteins in Cell Cycle Checkpoint Control	0.881	0.0175	SLC19A1
Signaling by PDGF	0.874	0.0172	GRB7
Cancer Drug Resistance by Drug Efflux	0.874	0.0172	RAP2A
GADD45 Signaling	0.867	0.0169	GADD45A
Glucocorticoid Receptor Signaling	0.863	0.00576	KRT80,PLAU,RAP2A
Signaling by Rho Family GTPases	0.862	0.0076	ITGB3,PLD1
Endometrial Cancer Signaling	0.86	0.0167	RAP2A
Colorectal Cancer Metastasis Signaling	0.86	0.00758	LRP1,RAP2A
Xenobiotic Metabolism Signaling	0.857	0.00755	ALDH1A3,RAP2A
Protein Ubiquitination Pathway	0.855	0.00752	CDC34,HSPB1
IL-2 Signaling	0.854	0.0164	RAP2A
Cardiac Hypertrophy Signaling (Enhanced)	0.852	0.00569	HSPB1,ITGB3,RAP2A
Molecular Mechanisms of Cancer	0.843	0.00487	CDK6,ITGB3,LRP1,RAP2A
Amyloid fiber formation	0.841	0.0159	TGFBI
Thrombopoietin Signaling	0.841	0.0159	RAP2A
Phospholipases	0.841	0.0159	PLD1
Remodeling of Epithelial Adherens Junctions	0.841	0.0159	MAPRE2
ERB2-ERBB3 Signaling	0.834	0.0156	RAP2A
Chronic Myeloid Leukemia Signaling	0.834	0.0073	CDK6,RAP2A
Oxytocin Signaling Pathway	0.824	0.00719	HSPB1,RAP2A
Collagen biosynthesis and modifying enzymes	0.822	0.0152	SERPINH1
Pyridoxal 5'-phosphate Salvage Pathway	0.822	0.0152	CDK6
ERBB4 Signaling	0.816	0.0149	RAP2A
Agrin Interactions at Neuromuscular Junction	0.81	0.0147	RAP2A
Role of JAK1 and JAK3 in γc Cytokine Signaling	0.81	0.0147	RAP2A
GM-CSF Signaling	0.81	0.0147	RAP2A
Oxidative Stress Induced Senescence	0.793	0.0141	CDK6
Autism Signaling Pathway	0.788	0.00683	ALDH1A3,RAP2A
Plasma lipoprotein assembly, remodeling, and clearance	0.782	0.0137	APOC3
Maturity Onset Diabetes of Young (MODY) Signaling	0.782	0.0137	APOC3
ERK5 Signaling	0.782	0.0137	RAP2A
IL-17A Signaling in Fibroblasts	0.782	0.0137	SERPINH1
Extra-nuclear estrogen signaling	0.776	0.0135	HSPB1
VDR/RXR Activation	0.776	0.0135	GADD45A
Caveolar-mediated Endocytosis Signaling	0.776	0.0135	ITGB3
Chemokine Signaling	0.771	0.0133	RAP2A
Role of Osteoclasts in Rheumatoid Arthritis Signaling Pathway	0.768	0.00662	ITGB3,RAP2A
GDNF Family Ligand-Receptor Interactions	0.766	0.0132	RAP2A
Hypoxia Signaling in the Cardiovascular System	0.766	0.0132	CDC34
Antiproliferative Role of Somatostatin Receptor 2	0.761	0.013	RAP2A
Thyroid Cancer Signaling	0.761	0.013	RAP2A
Renal Cell Carcinoma Signaling	0.756	0.0128	RAP2A
Role of MAPK Signaling in the Pathogenesis of Influenza	0.756	0.0128	RAP2A
Neurotrophin/TRK Signaling	0.756	0.0128	RAP2A
Xenobiotic Metabolism AHR Signaling Pathway	0.751	0.0127	ALDH1A3
IL-3 Signaling	0.746	0.0125	RAP2A
Estrogen-Dependent Breast Cancer Signaling	0.746	0.0125	RAP2A
Role of Macrophages, Fibroblasts and Endothelial Cells in Rheumatoid Arthritis	0.744	0.00639	LRP1,RAP2A
SAPK/JNK Signaling	0.742	0.00637	GADD45A,RAP2A
FLT3 Signaling in Hematopoietic Progenitor Cells	0.741	0.0123	RAP2A
Immunogenic Cell Death Signaling Pathway	0.736	0.0122	LRP1
JAK/STAT Signaling	0.736	0.0122	RAP2A
VEGF Family Ligand-Receptor Interactions	0.731	0.012	RAP2A
Pulmonary Fibrosis Idiopathic Signaling Pathway	0.727	0.00623	PLAU,RAP2A
Myelination Signaling Pathway	0.727	0.00623	ITGB3,RAP2A
Integrin cell surface interactions	0.727	0.0119	ITGB3
PEDF Signaling	0.727	0.0119	RAP2A
TP53 Regulates Metabolic Genes	0.722	0.0118	TXNRD1
LPS-stimulated MAPK Signaling	0.722	0.0118	RAP2A
PDGF Signaling	0.717	0.0116	RAP2A
Fcgamma receptor (FCGR) dependent phagocytosis	0.713	0.0115	PLD1
Apelin Adipocyte Signaling Pathway	0.713	0.0115	PTGES
BMP signaling pathway	0.708	0.0114	RAP2A
NER (Nucleotide Excision Repair, Enhanced Pathway)	0.708	0.0114	SLC19A1
Regulation of mRNA stability by proteins that bind AU-rich elements	0.704	0.0112	HSPB1
Cell junction organization	0.7	0.0111	NECTIN1
Ceramide Signaling	0.7	0.0111	RAP2A
MAPK6/MAPK4 signaling	0.695	0.011	HSPB1
Fcγ Receptor-mediated Phagocytosis in Macrophages and Monocytes	0.695	0.011	PLD1
Acute Myeloid Leukemia Signaling	0.695	0.011	RAP2A
ERBB Signaling	0.687	0.0108	RAP2A
Salvage Pathways of Pyrimidine Ribonucleotides	0.687	0.0108	CDK6
Death Receptor Signaling	0.687	0.0108	HSPB1
p53 Signaling	0.679	0.0105	GADD45A
Prolactin Signaling	0.679	0.0105	RAP2A
VEGF Signaling	0.675	0.0104	RAP2A
Phagosome Formation	0.672	0.00464	ITGB3,PLD1,RAP2A
Melanocyte Development and Pigmentation Signaling	0.671	0.0103	RAP2A
Small Cell Lung Cancer Signaling	0.671	0.0103	CDK6
UVA-Induced MAPK Signaling	0.671	0.0103	RAP2A
TGF-β Signaling	0.671	0.0103	RAP2A
ATM Signaling	0.667	0.0102	GADD45A
Sumoylation Pathway	0.663	0.0101	SLC19A1
mRNA 3 Prime End Processing Signaling Pathway	0.659	0.01	CNOT8
Apoptosis Signaling	0.655	0.0099	RAP2A
Post-translational protein phosphorylation	0.651	0.0098	IGFBP4
CDK5 Signaling	0.648	0.00971	RAP2A
Mouse Embryonic Stem Cell Pluripotency	0.648	0.00971	RAP2A
Extracellular matrix organization	0.644	0.00962	ITGB3
MSP-RON Signaling in Macrophages Pathway	0.644	0.00962	RAP2A
PPAR Signaling	0.64	0.00952	RAP2A
Transport of inorganic cations/anions and amino acids/oligopeptides	0.637	0.00943	SLC1A5
Telomerase Signaling	0.637	0.00943	RAP2A
Regulation of Actin-based Motility by Rho	0.633	0.00935	ITGB3
α-Adrenergic Signaling	0.63	0.00926	RAP2A
TCR signaling	0.626	0.00917	CDC34
Role of MAPK Signaling in Promoting the Pathogenesis of Influenza	0.626	0.00917	RAP2A
Sleep NREM Signaling Pathway	0.612	0.00885	RAP2A
Cholecystokinin/Gastrin-mediated Signaling	0.612	0.00885	RAP2A
Prostate Cancer Signaling	0.612	0.00885	RAP2A
Bladder Cancer Signaling	0.612	0.00885	RAP2A
L1CAM interactions	0.609	0.00877	ITGB3
LXR/RXR Activation	0.609	0.00877	APOC3
Fc Epsilon RI Signaling	0.606	0.0087	RAP2A
Regulation of lipid metabolism by PPARalpha	0.606	0.0087	TXNRD1
Regulation of Insulin-like Growth Factor (IGF) transport and uptake by IGFBPs	0.603	0.00862	IGFBP4
p38 MAPK Signaling	0.603	0.00862	HSPB1
p70S6K Signaling	0.6	0.00512	PLD1,RAP2A
Atherosclerosis Signaling	0.599	0.00855	APOC3
CTLA4 Signaling in Cytotoxic T Lymphocytes	0.596	0.00508	PLD1,RAP2A
Renin-Angiotensin Signaling	0.59	0.00833	RAP2A
RHOA Signaling	0.59	0.00833	PLD1
NGF Signaling	0.587	0.00826	RAP2A
Synaptic Long Term Potentiation	0.584	0.0082	RAP2A
Role of NANOG in Mammalian Embryonic Stem Cell Pluripotency	0.584	0.0082	RAP2A
Glycerophospholipid biosynthesis	0.581	0.00813	PLD1
Pancreatic Adenocarcinoma Signaling	0.581	0.00813	PLD1
14-3-3-mediated Signaling	0.575	0.008	RAP2A
GP6 Signaling Pathway	0.575	0.008	ITGB3
TR/RXR Activation	0.572	0.00794	ITGB3
Endocannabinoid Developing Neuron Pathway	0.572	0.00794	RAP2A
Phospholipase C Signaling	0.569	0.0041	ITGB3,PLD1,RAP2A
RAR Activation	0.567	0.00484	ALDH1A3,PLAU
Selenoamino acid metabolism	0.566	0.00781	TXNRD1
Warburg Effect Signaling Pathway	0.566	0.00781	SLC1A5
Insulin Receptor Signaling	0.566	0.00781	RAP2A
G Beta Gamma Signaling	0.563	0.00775	RAP2A
Mitotic G1 phase and G1/S transition	0.56	0.00769	CDK6
Gα12/13 Signaling	0.56	0.00769	RAP2A
fMLP Signaling in Neutrophils	0.557	0.00763	RAP2A
CCR3 Signaling in Eosinophils	0.557	0.00763	RAP2A
Xenobiotic Metabolism General Signaling Pathway	0.557	0.00763	RAP2A
Fc epsilon receptor (FCERI) signaling	0.552	0.00752	CDC34
Systemic Lupus Erythematosus in T Cell Signaling Pathway	0.549	0.00471	GADD45A,RAP2A
C-type lectin receptors (CLRs)	0.549	0.00746	CDC34
STAT3 Pathway	0.541	0.0073	RAP2A
MSP-RON Signaling in Cancer Cells Pathway	0.538	0.00725	RAP2A
Gαi Signaling	0.528	0.00704	RAP2A
Apelin Endothelial Signaling Pathway	0.528	0.00704	RAP2A
Semaphorin Neuronal Repulsive Signaling Pathway	0.525	0.00699	ITGB3
RNA Polymerase II Transcription	0.518	0.00685	LEO1
Factors Promoting Cardiogenesis in Vertebrates	0.508	0.00667	LRP1
Ovarian Cancer Signaling	0.496	0.00645	RAP2A
HMGB1 Signaling	0.494	0.00641	RAP2A
Inhibition of ARE-Mediated mRNA Degradation Pathway	0.492	0.00637	CNOT8
Xenobiotic Metabolism PXR Signaling Pathway	0.492	0.00637	ALDH1A3
IL-17 Signaling	0.483	0.00621	RAP2A
Germ Cell-Sertoli Cell Junction Signaling	0.48	0.00617	RAP2A
CXCR4 Signaling	0.478	0.00613	RAP2A
Mitochondrial Division Signaling Pathway	0.476	0.0061	RAP2A
Transcriptional Regulatory Network in Embryonic Stem Cells	0.476	0.0061	RAP2A
Natural Killer Cell Signaling	0.472	0.00602	RAP2A
Androgen Signaling	0.47	0.00599	TGFB1I1
Gαq Signaling	0.47	0.00599	PLD1
Hepatitis B Chronic Liver Pathogenesis Signaling Pathway	0.468	0.00595	RAP2A
Erythropoietin Signaling Pathway	0.468	0.00595	RAP2A
Xenobiotic Metabolism CAR Signaling Pathway	0.468	0.00595	ALDH1A3
Aldosterone Signaling in Epithelial Cells	0.465	0.00592	HSPB1
WNT/β-catenin Signaling	0.463	0.00588	LRP1
Axonal Guidance Signaling	0.463	0.00406	ITGB3,RAP2A
FXR/RXR Activation	0.461	0.00585	APOC3
Tight Junction Signaling	0.453	0.00571	NECTIN1
Acute Phase Response Signaling	0.451	0.00568	RAP2A
TCF dependent signaling in response to WNT	0.445	0.00559	LEO1
MicroRNA Biogenesis Signaling Pathway	0.443	0.00556	RAP2A
Oxytocin in Brain Signaling Pathway	0.436	0.00543	RAP2A
Production of Nitric Oxide and Reactive Oxygen Species in Macrophages	0.436	0.00543	APOC3
Hepatic Fibrosis / Hepatic Stellate Cell Activation	0.434	0.00541	IGFBP4
PPARα/RXRα Activation	0.427	0.00529	RAP2A
GNRH Signaling	0.427	0.00529	RAP2A
Multiple Sclerosis Signaling Pathway	0.423	0.00524	PLAU
Pulmonary Healing Signaling Pathway	0.421	0.00521	RAP2A
Synaptic Long Term Depression	0.421	0.00521	RAP2A
Regulation of the Epithelial Mesenchymal Transition by Growth Factors Pathway	0.421	0.00521	RAP2A
Cilia Biogenesis Signaling Pathway	0.42	0.00518	CEP97
Regulation of the Epithelial-Mesenchymal Transition Pathway	0.418	0.00515	RAP2A
ID1 Signaling Pathway	0.413	0.00508	RAP2A
Adrenomedullin signaling pathway	0.413	0.00508	RAP2A
Human Embryonic Stem Cell Pluripotency	0.411	0.00505	RAP2A
HIF1α Signaling	0.404	0.00495	RAP2A
IL-12 Signaling and Production in Macrophages	0.396	0.00483	APOC3
Tuberculosis Active Signaling Pathway	0.39	0.00474	GADD45A
Calcium Signaling	0.39	0.00474	RAP2A
Breast Cancer Regulation by Stathmin1	0.386	0.00351	CDK6,RAP2A
Autophagy	0.385	0.00467	SLC1A5
RHOGDI Signaling	0.382	0.00463	ITGB3
EIF2 Signaling	0.38	0.00461	RAP2A
Thrombin Signaling	0.379	0.00459	RAP2A
Glycation Signaling Pathway	0.374	0.00452	RAP2A
Role of NFAT in Cardiac Hypertrophy	0.37	0.00446	RAP2A
Role of Osteoblasts in Rheumatoid Arthritis Signaling Pathway	0.358	0.00431	LRP1
Orexin Signaling Pathway	0.356	0.00427	PLD1
Superpathway of Inositol Phosphate Compounds	0.354	0.00426	INPP5A
LPS/IL-1 Mediated Inhibition of RXR Function	0.353	0.00424	ALDH1A3
Cyclophilin Signaling Pathway	0.353	0.00424	LRP1
Antiproliferative Role of TOB in T Cell Signaling	0.35	0.0042	CDC34
Wound Healing Signaling Pathway	0.345	0.00413	RAP2A
Hematoma Resolution Signaling Pathway	0.341	0.00408	LRP1
RAF/MAP kinase cascade	0.322	0.00385	ITGB3
Circadian Rhythm Signaling	0.318	0.00379	RAP2A
Opioid Signaling Pathway	0.304	0.00362	RAP2A
Sirtuin Signaling Pathway	0.302	0.0036	GADD45A
CLEAR Signaling Pathway	0.299	0.00356	RAP2A
Parkinson's Signaling Pathway	0.291	0.00347	ALDH1A3
Regulation of IL-2 Expression in Activated and Anergic T Lymphocytes	0.279	0.00333	RAP2A
Glutaminergic Receptor Signaling Pathway (Enhanced)	0.263	0.00315	PLD1
Gap Junction Signaling	0.263	0.00315	RAP2A
Mitochondrial Dysfunction	0.247	0.00299	PTGES
IL-15 Signaling	0.244	0.00295	RAP2A
FcγRIIB Signaling in B Lymphocytes	0.241	0.00292	RAP2A
T Cell Exhaustion Signaling Pathway	0.236	0.00287	RAP2A
PKCθ Signaling in T Lymphocytes	0.228	0.00279	RAP2A
CDC42 Signaling	0.227	0.00277	ITGB3
Class I MHC mediated antigen processing and presentation	0.223	0.00273	CDC34
IL-4 Signaling	0.22	0.0027	RAP2A
NF-κB Signaling	0.215	0.00265	RAP2A
TEC Kinase Signaling	0.21	0.0026	ITGB3
PI3K Signaling in B Lymphocytes	0.199	0.00249	RAP2A
Estrogen Receptor Signaling	0.198	0.00249	RAP2A
BBSome Signaling Pathway	0	0.00216	ARL6
ID3 Signaling Pathway	0	0.00171	RAP2A
Role of NFAT in Regulation of the Immune Response	0	0.00154	RAP2A
CREB Signaling in Neurons	0	0.00171	RAP2A
Systemic Lupus Erythematosus Signaling	0	0.00156	RAP2A
FAK Signaling	0	0.00244	ITGB3,RAP2A
B Cell Receptor Signaling	0	0.00226	RAP2A
T Cell Receptor Signaling	0	0.00246	RAP2A
G-Protein Coupled Receptor Signaling	0	0.00148	RAP2A
Systemic Lupus Erythematosus in B Cell Signaling Pathway	0	0.00195	RAP2A
